# Supplementary material for: Experimental Models of Hypertrophic Cardiomyopathy: A Systematic Review
Source: JACC Basic Transl Sci. 2025 Jan 15;10(4):511–46. doi: 10.1016/j.jacbts.2024.10.017 (PMC12134605; doi:10.1016/j.jacbts.2024.10.017)
Supplement: Supplemental Data [file mmc2.xlsx]

## Sheet: Data extraction
																Animal model																	Cell-based model
Nr.	# total Papers	Article1	Url (from Rayyan)	Country of corresponding author	Kolom2	Gene	Mutation name	Pathogenicity	Protein	Sarcomeric/non-sarcomeric	Homozygous or heterozygous	Protein/mRNA levels (%)	Mutant or endogenous	Confirmation of protein/mRNA	Confirmation of mutation	Animal model	Strain/breed	Sex	Age (numbers)	Age (units)	Cat	Survival	Spontaneous or induced	Secondary disease hit	Second secondary disease hit	Control	Impaired relaxation	Hypertrophy	CM hypertrophy	Fibrosis	Ventricular arrhythmias	Myocardial/sarcomeric disarray	Cell type	2D/3D	Species	Sex 2	Age	Origin	Control2	Impaired relaxation2	CM hypertrophy2	Proarrhythmia	Sarcomeric disarray	Notes	Kolom1		Pathogenicity (G)	Sarcomeric (I)	Zygosity (J)
1	1	Abdul-Wajid, S. et al., 2018	https://www.nature.com/articles/s41467-018-07054-8	USA	2018	jag2b	KO?	Unknown	Jagged 2b	Non-sarcomeric	Heterozygous					Zebrafish	AB						Induced			Wild-type		Yes				Yes															Pathogenic	Sarcomeric	Heterozygous
2	1	Abdul-Wajid, S. et al., 2018	https://www.nature.com/articles/s41467-018-07054-8	USA	2018	jag2b	KO?	Unknown	Jagged 2b	Non-sarcomeric	Homozygous					Zebrafish	AB						Induced			Wild-type		Yes				Yes															Likely pathogenic	Non-sarcomeric	Homozygous
3	2	Abraham et al., 2009	https://www.ncbi.nlm.nih.gov/pmc/articles/PMC2721639/pdf/cvp016.pdf	USA	2009	MYL2	N47K	VUS	RLC	Sarcomeric	Heterozygous	100	Mutant mRNA			Mouse	B6SJL	Male	7±1	Months	7-9M		Induced			Transgenic WT human protein age- and sex-matched	No	No																			VUS	Sarcomeric/non-sarcomeric	Double heterozygous
4	2	Abraham et al., 2009	https://www.ncbi.nlm.nih.gov/pmc/articles/PMC2721639/pdf/cvp016.pdf	USA	2009	MYL2	N47K	VUS	RLC	Sarcomeric	Heterozygous	100	Mutant mRNA			Mouse	B6SJL	Female	7±1	Months	7-9M		Induced			Diseased male	No	No																			Conflicting		Compound heterozygous
5	2	Abraham et al., 2009	https://www.ncbi.nlm.nih.gov/pmc/articles/PMC2721639/pdf/cvp016.pdf	USA	2009	MYL2	N47K	VUS	RLC	Sarcomeric	Heterozygous	100	Mutant mRNA			Mouse	B6SJL	Male	14	Months	>12M		Induced	Ageing		Diseased younger	No	Yes																1 animal			Unknown		Double homozygous
6	2	Abraham et al., 2009	https://www.ncbi.nlm.nih.gov/pmc/articles/PMC2721639/pdf/cvp016.pdf	USA	2009	MYL2	R58Q	Pathogenic	RLC	Sarcomeric	Heterozygous	100	Mutant mRNA			Mouse	B6SJL	Male	7±1	Months	7-9M		Induced			Transgenic WT human protein age- and sex-matched	Yes	No																			Benign		Heterozygous & homozygous
7	2	Abraham et al., 2009	https://www.ncbi.nlm.nih.gov/pmc/articles/PMC2721639/pdf/cvp016.pdf	USA	2009	MYL2	R58Q	Pathogenic	RLC	Sarcomeric	Heterozygous	100	Mutant mRNA			Mouse	B6SJL	Female	7±1	Months	7-9M		Induced			Diseased male	No	No																			Pathogenic/likely pathogenic		Double transgenic
8	2	Abraham et al., 2009	https://www.ncbi.nlm.nih.gov/pmc/articles/PMC2721639/pdf/cvp016.pdf	USA	2009	MYL2	R58Q	Pathogenic	RLC	Sarcomeric	Heterozygous	100	Mutant mRNA			Mouse	B6SJL	Male	15	Months	>12M		Induced	Ageing		Diseased younger	No	Yes																8 months; 2 mice					Homozygous/wild-type
9	3	Adin et al., 2007	https://onlinelibrary.wiley.com/doi/pdfdirect/10.1111/j.1939-1676.2007.tb03015.x?download=true	USA	2007											Cat	Mixed	Male and female	8.4 ± 4.5	Years	>12M		Spontaneous			Healthy		Yes																Domestic short hair, Maine Coons, Siamese, British Shorthair, Sphinx, Ragamuffin, Angora, Persian					Wild-type/homozygous
10	4	Agarwal et al., 2021	https://www.ahajournals.org/doi/10.1161/CIRCRESAHA.120.317076?url_ver=Z39.88-2003&rfr_id=ori:rid:crossref.org&rfr_dat=cr_pub%20%200pubmed	USA	2021	FLNC	Δ7aa	Unknown	Filamin C	Non-sarcomeric	Heterozygous	90	Endogenous protein	Mass Spectrometry	Sequencing																		iPSC-CMs	2D	Human		30 days	Engineered	Isogenic				No						Heterozygous/homozygous
11	4	Agarwal et al., 2021	https://www.ahajournals.org/doi/10.1161/CIRCRESAHA.120.317076?url_ver=Z39.88-2003&rfr_id=ori:rid:crossref.org&rfr_dat=cr_pub%20%200pubmed	USA	2021	FLNC	G1674S	Benign	Filamin C	Sarcomeric	Homozygous	111	Endogenous protein	Mass Spectrometry	Sequencing																		iPSC-CMs	2D	Human		30 days	Engineered					No						Homozygous/heterozygous
12	5	Agnew et al., 2018	https://www.sciencedirect.com/science/article/pii/S2211124718318710?via%3Dihub	UK	2018	WARS2	KO	Unknown	WARS2	Non-sarcomeric	Heterozygous				Sequencing	Mouse	C57BL/6J	Male and female	6	Months	4-6M		Induced			Littermates age-matched		No
13	5	Agnew et al., 2018	https://www.sciencedirect.com/science/article/pii/S2211124718318710?via%3Dihub	UK	2018	WARS2	V117L	Unknown	WARS2	Non-sarcomeric	Heterozygous				Sequencing	Mouse	C57BL/6J	Male and female	6	Months	4-6M		Induced			Littermates age-matched		No																Crossed with C3H/Pde
14	5	Agnew et al., 2018	https://www.sciencedirect.com/science/article/pii/S2211124718318710?via%3Dihub	UK	2018	WARS2	V117L	Unknown	WARS2	Non-sarcomeric	Homozygous		Endogenous protein	Western blot	Sequencing	Mouse	C57BL/6J	Male and female	6	Months	4-6M		Induced			Littermates age-matched		Yes
15	5	Agnew et al., 2018	https://www.sciencedirect.com/science/article/pii/S2211124718318710?via%3Dihub	UK	2018	WARS2	V117L/-	Unknown	WARS2	Non-sarcomeric	Compound heterozygous				Sequencing	Mouse	C57BL/6J	Male and female	6	Months	4-6M		Induced			Littermates age-matched		Yes
16	6	Ahola et al., 2022	https://www.sciencedirect.com/science/article/pii/S1550413122003606?via%3Dihub	Germany	2022	Cox10	KO	Unknown	COX10	Non-sarcomeric	Homozygous					Mouse	C57BL/6N	Male and female	4	Weeks	0-3M	±45-50 days	Induced			Wild-type		Yes		Yes; shown, not quantified														In humans COX10
17	6	Ahola et al., 2022	https://www.sciencedirect.com/science/article/pii/S1550413122003606?via%3Dihub	Germany	2022	Cox10/Oma1	KO	Unknown	COX10/OMA1	Non-sarcomeric	Double homozygous					Mouse	C57BL/6N	Male and female	4	Weeks	0-3M	±30-35 days	Induced			Wild-type		Yes		Yes; shown, not quantified														In humans OMA1
18	6	Ahola et al., 2022	https://www.sciencedirect.com/science/article/pii/S1550413122003606?via%3Dihub	Germany	2022	Oma1	KO	Unknown	OMA1	Non-sarcomeric	Homozygous					Mouse	C57BL/6N	Male and female	4	Weeks	0-3M		Induced			Wild-type		No		No
19	6	Ahola et al., 2022	https://www.sciencedirect.com/science/article/pii/S1550413122003606?via%3Dihub	Germany	2022	Cox10/Dele1	KO	Unknown	COX10/DELE	Non-sarcomeric	Double homozygous					Mouse		Male and female	4	Weeks	0-3M	±30 days	Induced			Wild-type		Yes		Yes; shown, not quantified														In humans DELE1
20	6	Ahola et al., 2022	https://www.sciencedirect.com/science/article/pii/S1550413122003606?via%3Dihub	Germany	2022	Dele1	KO	Unknown	DELE	Non-sarcomeric	Homozygous					Mouse		Male and female	4	Weeks	0-3M		Induced			Wild-type		No		No
21	7	Al Moamen et al., 2011	https://www.ncbi.nlm.nih.gov/pmc/articles/PMC3019292/pdf/nihms252034.pdf	USA	2010	SLC4A3/TPM1	KO, E180G	Unknown	AE3/TPM	Sarcomeric	Heterozygous/homozygous	0	Endogenous protein	Western blot		Mouse	FVB/N	Male and female	2.5 - 3	Months	0-3M		Induced	Double mutation		Wild-type		Yes
22	7	Al Moamen et al., 2011	https://www.ncbi.nlm.nih.gov/pmc/articles/PMC3019292/pdf/nihms252034.pdf	USA	2010	TPM1	E180G	Pathogenic	Tropomyosin	Sarcomeric	Heterozygous	95	Endogenous protein	Western blot		Mouse	FVB/N	Male and female	2.5 - 3	Months	0-3M	~250 days	Induced			Wild-type		Yes
23	E	Alcalai
24	8	Alvarado et al., 2019	https://www.ncbi.nlm.nih.gov/pmc/articles/PMC6483635/	USA	2019	RYR2	P1124L	Conflicting	RyR2	Non-sarcomeric	Heterozygous				PCR	Mouse	C57BL/6J	Male and female	8	Months	7-9M		Induced			Littermates age- and sex-matched		No			Yes after stimulation
25	8	Alvarado et al., 2019	https://www.ncbi.nlm.nih.gov/pmc/articles/PMC6483635/	USA	2019	RYR2	P1124L	Conflicting	RyR2	Non-sarcomeric	Homozygous				PCR	Mouse	C57BL/6J	Male and female	8	Months	7-9M		Induced			Littermates age- and sex-matched		No			Yes after stimulation
26	8	Alvarado et al., 2019	https://www.ncbi.nlm.nih.gov/pmc/articles/PMC6483635/	USA	2019	RYR2	P1124L	Conflicting	RyR2	Non-sarcomeric	Heterozygous				PCR	Mouse	C57BL/6J	Male and female	1	Years	>12M		Induced	Ageing		Littermates age- and sex-matched		Yes		No
27	8	Alvarado et al., 2019	https://www.ncbi.nlm.nih.gov/pmc/articles/PMC6483635/	USA	2019	RYR2	P1124L	Conflicting	RyR2	Non-sarcomeric	Homozygous				PCR	Mouse	C57BL/6J	Male and female	1	Years	>12M		Induced	Ageing		Littermates age- and sex-matched		Yes		No
28	8	Alvarado et al., 2019	https://www.ncbi.nlm.nih.gov/pmc/articles/PMC6483635/	USA	2019	RYR2	P1124L	Conflicting	RyR2	Non-sarcomeric	Heterozygous				PCR	Mouse	C57BL/6J	Male and female	1	Years	>12M		Induced	Ageing		Littermates age- and sex-matched							Primary isolated ventricular cardiomyocytes	2D	Mouse					No	No
29	8	Alvarado et al., 2019	https://www.ncbi.nlm.nih.gov/pmc/articles/PMC6483635/	USA	2019	RYR2	P1124L	Conflicting	RyR2	Non-sarcomeric	Homozygous				PCR	Mouse	C57BL/6J	Male and female	1	Years	>12M		Induced	Ageing		Littermates age- and sex-matched							Primary isolated ventricular cardiomyocytes	2D	Mouse					No	Yes
30	8	Alvarado et al., 2019	https://www.ncbi.nlm.nih.gov/pmc/articles/PMC6483635/	USA	2019	RYR2	P1124L	Conflicting	RyR2	Non-sarcomeric																							HEK	2D	Human				Wild-type	Yes
31	9	Alves et al., 2014	https://www.ahajournals.org/doi/pdf/10.1161/CIRCGENETICS.113.000324?download=true	USA	2014	TNNI3	S21,24D	VUS	cTnI	Sarcomeric	Heterozygous	85.5 ± 2.26	Mutant protein	Western blot		Mouse	FVB/N		1 week				Induced			Littermates	No	No
32	9	Alves et al., 2014	https://www.ahajournals.org/doi/pdf/10.1161/CIRCGENETICS.113.000324?download=true	USA	2014	TNNI3	S21,24D	VUS	cTnI	Sarcomeric	Heterozygous	85.5 ± 2.26	Mutant protein	Western blot		Mouse	FVB/N		2 weeks				Induced	Ageing		Littermates	No	No
33	9	Alves et al., 2014	https://www.ahajournals.org/doi/pdf/10.1161/CIRCGENETICS.113.000324?download=true	USA	2014	TNNI3	S21,24D	VUS	cTnI	Sarcomeric	Heterozygous	85.5 ± 2.26	Mutant protein	Western blot		Mouse	FVB/N		8 weeks				Induced	Ageing		Littermates	No	No
34	9	Alves et al., 2014	https://www.ahajournals.org/doi/pdf/10.1161/CIRCGENETICS.113.000324?download=true	USA	2014	TNNI3	S21,24D	VUS	cTnI	Sarcomeric	Heterozygous	85.5 ± 2.26	Mutant protein	Western blot		Mouse	FVB/N		14 weeks				Induced	Ageing		Littermates	No	No	No	No
35	9	Alves et al., 2014	https://www.ahajournals.org/doi/pdf/10.1161/CIRCGENETICS.113.000324?download=true	USA	2014	TPM1	E180G	Pathogenic	Tropomyosin	Sarcomeric	Heterozygous	63.08 ± 4.79	Mutant protein	Western blot		Mouse	FVB/N		1 week				Induced			Littermates	Yes	No
36	9	Alves et al., 2014	https://www.ahajournals.org/doi/pdf/10.1161/CIRCGENETICS.113.000324?download=true	USA	2014	TPM1	E180G	Pathogenic	Tropomyosin	Sarcomeric	Heterozygous	63.08 ± 4.79	Mutant protein	Western blot		Mouse	FVB/N		2 weeks				Induced	Ageing		Littermates	Yes	Yes
37	9	Alves et al., 2014	https://www.ahajournals.org/doi/pdf/10.1161/CIRCGENETICS.113.000324?download=true	USA	2014	TPM1	E180G	Pathogenic	Tropomyosin	Sarcomeric	Heterozygous	63.08 ± 4.79	Mutant protein	Western blot		Mouse	FVB/N		8 weeks				Induced	Ageing		Littermates	Yes	Yes
38	9	Alves et al., 2014	https://www.ahajournals.org/doi/pdf/10.1161/CIRCGENETICS.113.000324?download=true	USA	2014	TPM1	E180G	Pathogenic	Tropomyosin	Sarcomeric	Heterozygous	63.08 ± 4.79	Mutant protein	Western blot		Mouse	FVB/N		14 weeks				Induced	Ageing		Littermates	Yes	Yes	Yes; shown, not quantified	Yes		Yes; shown, not quantified
39	9	Alves et al., 2014	https://www.ahajournals.org/doi/pdf/10.1161/CIRCGENETICS.113.000324?download=true	USA	2014	TPM1/TNNI3	E180G/S21,24D	VUS	Tropomyosin/cTnI	Sarcomeric	Double heterozygous	62.56 ± 3.69 / 86.0 ± 3.4	Mutant protein	Western blot		Mouse	FVB/N		1 week				Induced	Double mutation		Littermates	Yes	No
40	9	Alves et al., 2014	https://www.ahajournals.org/doi/pdf/10.1161/CIRCGENETICS.113.000324?download=true	USA	2014	TPM1/TNNI3	E180G/S21,24D	VUS	Tropomyosin/cTnI	Sarcomeric	Double heterozygous	62.56 ± 3.69 / 86.0 ± 3.4	Mutant protein	Western blot		Mouse	FVB/N		2 weeks				Induced	Double mutation		Littermates	Yes	No
41	9	Alves et al., 2014	https://www.ahajournals.org/doi/pdf/10.1161/CIRCGENETICS.113.000324?download=true	USA	2014	TPM1/TNNI3	E180G/S21,24D	VUS	Tropomyosin/cTnI	Sarcomeric	Double heterozygous	62.56 ± 3.69 / 86.0 ± 3.4	Mutant protein	Western blot		Mouse	FVB/N		8 weeks				Induced	Double mutation		Littermates	No	No
42	9	Alves et al., 2014	https://www.ahajournals.org/doi/pdf/10.1161/CIRCGENETICS.113.000324?download=true	USA	2014	TPM1/TNNI3	E180G/S21,24D	VUS	Tropomyosin/cTnI	Sarcomeric	Double heterozygous	62.56 ± 3.69 / 86.0 ± 3.4	Mutant protein	Western blot		Mouse	FVB/N		14 weeks				Induced	Double mutation		Littermates	No	No	No	No
43	E	Angulo
44	10	Antony et al., 1992	https://www.embase.com/search/results?subaction=viewrecord&id=L22370225&from=export http://dx.doi.org/10.1016/0022-2828(92)93174-I	France	1992											Hamster	UM-X7.1		50	Days	0-3M		Spontaneous			Healthy age-matched	No	No
45	10	Antony et al., 1992	https://www.embase.com/search/results?subaction=viewrecord&id=L22370225&from=export http://dx.doi.org/10.1016/0022-2828(92)93174-I	France	1992											Hamster	UM-X7.1		180	Days	4-6M		Spontaneous	Ageing		Healthy age-matched	yes	Yes
46	11	Argenta et al., 2020	https://www.scielo.br/j/pvb/a/VQQLkqMMBMNnq6WVKT8W6sJ/?lang=en	Brazil	2020											Cat	Mixed	Male and female	7.6 (range 3 months - 18 years)	Months	7-9M		Spontaneous																					Mixed breed, mainly Persian, Siamese - no definitive numbers. No control!
47	12	Auxerre-Plantié et al., 2020	https://pubmed.ncbi.nlm.nih.gov/33033063/	Germany	2020	CG14964	KD	Unknown	Myom2	Sarcomeric	Heterozygous	~50	Endogenous mRNA	PCR quantified		Fruit fly	Drosophila Melanogaster	Female	3	Weeks	0-3M	Few than half survive past week 4	Induced			Transgenic vector sex-matched																		MYOM2 in humans
48	12	Auxerre-Plantié et al., 2020	https://pubmed.ncbi.nlm.nih.gov/33033063/	Germany	2020	CG14964	KD	Unknown	Myom2	Sarcomeric	Homozygous		Endogenous mRNA	PCR quantified		Fruit fly	Drosophila Melanogaster	Female	3	Weeks	0-3M		Induced			Transgenic vector sex-matched
49	12	Auxerre-Plantié et al., 2020	https://pubmed.ncbi.nlm.nih.gov/33033063/	Germany	2020	CG14964/Mhc	KD	Unknown	Myom2/Mhc	Sarcomeric	Compound heterozygous		Endogenous mRNA	PCR quantified		Fruit fly	Drosophila Melanogaster	Female	3	Weeks	0-3M																							MYH7 in humans
50	13	Awinda et al., 2021	https://journals.physiology.org/doi/full/10.1152/ajpheart.00345.2020?rfr_dat=cr_pub++0pubmed&url_ver=Z39.88-2003&rfr_id=ori%3Arid%3Acrossref.org	USA	2020	MYL2	N47K	VUS	RLC	Sarcomeric		100%	Mutant protein	SDS Page		Mouse		Male and female	34-37	Weeks	7-9M		Induced			Transgenic WT human protein
51	E	Barndt
52	14	Bagnall et al., 2012	https://www.ncbi.nlm.nih.gov/pmc/articles/PMC3443088/pdf/pone.0044744.pdf	Australia	2012	TNNI3/α-MHC	G203S, R403Q	Pathogenic	cTnI/α-MHC	Sarcomeric	Double heterozygous					Mouse	C57BL/6J	Male	21	Days	0-3M	21 days	Induced	Double mutation		Non-transgenic age- and sex-matched
53	15	Barefield et al., 2014	https://journals.physiology.org/doi/pdf/10.1152/ajpheart.00913.2013	USA	2014	MYBPC3	C'-terminal truncation (engineered)	Unknown	Myosin binding Protein C	Sarcomeric	Heterozygous	64	Endogenous mRNA	Western blot	PCR	Mouse	FVB/N		10-12	Weeks	0-3M		Induced			Wild-type	Yes	No		No		No
54	15	Barefield et al., 2014	https://journals.physiology.org/doi/pdf/10.1152/ajpheart.00913.2013	USA	2014	MYBPC3	C'-terminal truncation (engineered)	Unknown	Myosin binding Protein C	Sarcomeric	Heterozygous	64	Endogenous mRNA	Western blot	PCR	Mouse	FVB/N		10-12	Weeks	0-3M												Primary isolated ventricular cardiomyocytes	2D	Mouse					No
55	15	Barefield et al., 2014	https://journals.physiology.org/doi/pdf/10.1152/ajpheart.00913.2013	USA	2014	MYBPC3	C'-terminal truncation (engineered)	Unknown	Myosin binding Protein C	Sarcomeric	Homozygous	16	Endogenous mRNA	Western blot	PCR	Mouse	FVB/N		10-12	Weeks	0-3M		Induced			Wild-type		Yes		Yes; shown, not quantified		Yes; shown, not quantified
56	15	Barefield et al., 2014	https://journals.physiology.org/doi/pdf/10.1152/ajpheart.00913.2013	USA	2014	MYBPC3	C'-terminal truncation (engineered)	Unknown	Myosin binding Protein C	Sarcomeric	Homozygous	16	Endogenous mRNA	Western blot	PCR	Mouse	FVB/N		10-12	Weeks	0-3M												Primary isolated ventricular cardiomyocytes	2D	Mouse					Yes
57	16	Barefield et al., 2015	https://www.ncbi.nlm.nih.gov/pmc/articles/PMC4642280/pdf/nihms-691542.pdf	USA	2014	MYBPC3	C'-terminal truncation (engineered)	Unknown	Myosin binding Protein C	Sarcomeric	Heterozygous	60	Endogenous mRNA	PCR quantified		Mouse	FVB/N		14-16	Weeks	4-6M		Induced			Wild-type age-matched	No	No
58	16	Barefield et al., 2015	https://www.ncbi.nlm.nih.gov/pmc/articles/PMC4642280/pdf/nihms-691542.pdf	USA	2014	MYBPC3	C'-terminal truncation (engineered)	Unknown	Myosin binding Protein C	Sarcomeric	Heterozygous	60	Endogenous mRNA	PCR quantified		Mouse	FVB/N		14-16	Weeks	4-6M		Induced	TAC		Healthy with secondary disease hit	Yes	No
59	16	Barefield et al., 2015	https://www.ncbi.nlm.nih.gov/pmc/articles/PMC4642280/pdf/nihms-691542.pdf	USA	2014	MYBPC3	C'-terminal truncation (engineered)	Unknown	Myosin binding Protein C	Sarcomeric	Heterozygous	60	Endogenous mRNA	PCR quantified		Mouse	FVB/N		14-16	Weeks	4-6M		Induced	TAC		Diseased without secondary disease hit	Yes	Yes
60	16	Barefield et al., 2015	https://www.ncbi.nlm.nih.gov/pmc/articles/PMC4642280/pdf/nihms-691542.pdf	USA	2014	MYBPC3	C'-terminal truncation (engineered)	Unknown	Myosin binding Protein C	Sarcomeric	Heterozygous	60	Endogenous mRNA	PCR quantified		Mouse	FVB/N		22-24	Weeks	4-6M		Induced	Ageing		Wild-type age-matched	No	No
61	16	Barefield et al., 2015	https://www.ncbi.nlm.nih.gov/pmc/articles/PMC4642280/pdf/nihms-691542.pdf	USA	2014	MYBPC3	C'-terminal truncation (engineered)	Unknown	Myosin binding Protein C	Sarcomeric	Heterozygous	60	Endogenous mRNA	PCR quantified		Mouse	FVB/N		22-24	Weeks	4-6M		Induced	TAC		Healthy with secondary disease hit	No	Yes
62	16	Barefield et al., 2015	https://www.ncbi.nlm.nih.gov/pmc/articles/PMC4642280/pdf/nihms-691542.pdf	USA	2014	MYBPC3	C'-terminal truncation (engineered)	Unknown	Myosin binding Protein C	Sarcomeric	Heterozygous	60	Endogenous mRNA	PCR quantified		Mouse	FVB/N		22-24	Weeks	4-6M		Induced	TAC		Diseased without secondary disease hit	Yes	Yes
63	17	Bartoli et al., 2022	https://www.mdpi.com/2073-4409/11/7/1199	UK	2022	PIEZO1	M2241R	Unknown	Piezo1	Non-sarcomeric	Homozygous				PCR	Mouse		Male	8-12	Weeks	0-3M		Induced			Wild-type age- and sex-matched		Yes	Yes	Yes
64	18	Baudenbacher et al., 2008	https://www.ncbi.nlm.nih.gov/pmc/articles/PMC2582931/pdf/JCI0836642.pdf	USA	2008	TNNT2	F110I	Pathogenic	cTnT	Sarcomeric		45	Mutant protein			Mouse	BL6SJF1/J		3-6	Months	4-6M		Induced			Transgenic WT human protein age- and sex-matched	Yes	No		No	Yes	No
65	18	Baudenbacher et al., 2008	https://www.ncbi.nlm.nih.gov/pmc/articles/PMC2582931/pdf/JCI0836642.pdf	USA	2008	TNNT2	I79N	Pathogenic	cTnT	Sarcomeric		52	Mutant protein			Mouse	BL6SJF1/J		3-6	Months	4-6M		Induced			Transgenic WT human protein age- and sex-matched	Yes	No		No	Yes	No
66	18	Baudenbacher et al., 2008	https://www.ncbi.nlm.nih.gov/pmc/articles/PMC2582931/pdf/JCI0836642.pdf	USA	2008	TNNT2	R278C	VUS	cTnT	Sarcomeric		50	Mutant protein			Mouse	BL6SJF1/J		3-6	Months	4-6M		Induced			Transgenic WT human protein age- and sex-matched	No	No		No	No	No
67	19	Becker et al., 2011	https://www.ncbi.nlm.nih.gov/pmc/articles/PMC3097461/	USA	2011	TNNT2	Mutation in splice donor site of exon 15 in human TNNT2; causes truncation of product	Pathogenic	cTnT	Sarcomeric		50	Endogenous mRNA	PCR quantified	Sequencing	Zebrafish			4	days postfertilization (dpf)	0-3M		Induced			Control morpholino			No			Yes; shown, not quantified												96h for sarcomeric disarray and heart measurements, 8 and 21 days old for sarcomeric assembly
68	19	Becker et al., 2011	https://cob.silverchair-cdn.com/cob/content_public/journal/dmm/4/3/10.1242_dmm.006148/4/400.pdf?Expires=1626888587&Signature=xgqZC00lG8PmNw07I5yyFboGlYLq5ZlHK16CsEhShq~oleHE60zKYUK1~t~5-pwLn28GEKozCdLVteeeOsypkwXPoZs0mgYEvFwSMn1BxF5~72e9MUGigTR~e8a~-wutcn7c1lKWEnym4DKB8SYQNfc8XX9DTMWbKtZ81UpGNlF~X12qVwibuyCjw3Jbw4z5~YMjiirFVl85KifxO92NC0eovTIxsNAQ9SRco8hyE5OjYXIQYGbAy6GVMkqaxH49oKZBSzz2h3dfCLFILD…	USA	2011	TNNT2	Mutation in splice donor site of exon 15 in human TNNT2; causes truncation of product	Pathogenic	cTnT	Sarcomeric		50	Endogenous mRNA	PCR quantified	Sequencing	Zebrafish			8	days postfertilization (dpf)	0-3M		Induced			Control morpholino						Yes; shown, not quantified
69	19	Becker et al., 2011	https://cob.silverchair-cdn.com/cob/content_public/journal/dmm/4/3/10.1242_dmm.006148/4/400.pdf?Expires=1626888587&Signature=xgqZC00lG8PmNw07I5yyFboGlYLq5ZlHK16CsEhShq~oleHE60zKYUK1~t~5-pwLn28GEKozCdLVteeeOsypkwXPoZs0mgYEvFwSMn1BxF5~72e9MUGigTR~e8a~-wutcn7c1lKWEnym4DKB8SYQNfc8XX9DTMWbKtZ81UpGNlF~X12qVwibuyCjw3Jbw4z5~YMjiirFVl85KifxO92NC0eovTIxsNAQ9SRco8hyE5OjYXIQYGbAy6GVMkqaxH49oKZBSzz2h3dfCLFILD…	USA	2011	TNNT2	Mutation in splice donor site of exon 15 in human TNNT2; causes truncation of product	Pathogenic	cTnT	Sarcomeric		50	Endogenous mRNA	PCR quantified	Sequencing	Zebrafish			21	days postfertilization (dpf)	0-3M		Induced			Control morpholino						No
70	19	Becker et al., 2011	https://cob.silverchair-cdn.com/cob/content_public/journal/dmm/4/3/10.1242_dmm.006148/4/400.pdf?Expires=1626888587&Signature=xgqZC00lG8PmNw07I5yyFboGlYLq5ZlHK16CsEhShq~oleHE60zKYUK1~t~5-pwLn28GEKozCdLVteeeOsypkwXPoZs0mgYEvFwSMn1BxF5~72e9MUGigTR~e8a~-wutcn7c1lKWEnym4DKB8SYQNfc8XX9DTMWbKtZ81UpGNlF~X12qVwibuyCjw3Jbw4z5~YMjiirFVl85KifxO92NC0eovTIxsNAQ9SRco8hyE5OjYXIQYGbAy6GVMkqaxH49oKZBSzz2h3dfCLFILD…	USA	2011	TNNT2	Mutation in splice donor site of exon 15 in human TNNT2; causes truncation of product	Pathogenic	cTnT	Sarcomeric		50	Endogenous mRNA	PCR quantified	Sequencing	Zebrafish							Induced			Control morpholino	No
71	19	Becker et al., 2011	https://cob.silverchair-cdn.com/cob/content_public/journal/dmm/4/3/10.1242_dmm.006148/4/400.pdf?Expires=1626888587&Signature=xgqZC00lG8PmNw07I5yyFboGlYLq5ZlHK16CsEhShq~oleHE60zKYUK1~t~5-pwLn28GEKozCdLVteeeOsypkwXPoZs0mgYEvFwSMn1BxF5~72e9MUGigTR~e8a~-wutcn7c1lKWEnym4DKB8SYQNfc8XX9DTMWbKtZ81UpGNlF~X12qVwibuyCjw3Jbw4z5~YMjiirFVl85KifxO92NC0eovTIxsNAQ9SRco8hyE5OjYXIQYGbAy6GVMkqaxH49oKZBSzz2h3dfCLFILD…	USA	2011	TNNT2	Mutation in splice donor site of exon 15 in human TNNT2; causes truncation of product	Pathogenic	cTnT	Sarcomeric		0				Zebrafish							Induced			Control morpholino	No
72	20	Becker et al., 2014	https://www.ncbi.nlm.nih.gov/pmc/articles/PMC4266617/pdf/pone.0114918.pdf	Germany	2014	MTO1	KO	Unknown	MTO1	Non-sarcomeric	Homozygous	17	Endogenous mRNA	PCR quantified	Sequencing	Mouse	B6129 S/J	Male and female	5	Months	4-6M		Induced			Littermates age-matched		Yes
73	20	Becker et al., 2014	https://www.ncbi.nlm.nih.gov/pmc/articles/PMC4266617/pdf/pone.0114918.pdf	Germany	2014	MTO1	KO	Unknown	MTO1	Non-sarcomeric	Homozygous	17	Endogenous mRNA	PCR quantified	Sequencing	Mouse	B6129 S/J	Male and female	10	Months	10-12M		Induced	Ageing		Littermates age-matched		No		Yes; shown, not quantified		Yes; shown, not quantified
74	20	Becker et al., 2014	https://www.ncbi.nlm.nih.gov/pmc/articles/PMC4266617/pdf/pone.0114918.pdf	Germany	2014	MTO1	KO	Unknown	MTO1	Non-sarcomeric	Homozygous	17	Endogenous mRNA	PCR quantified	Sequencing	Mouse	B6129 S/J	Male and female	15	Months	>12M		Induced	Ageing		Littermates age-matched	No				Yes
75	21	Belerenian et al., 2021	https://www.ejmanager.com/mnstemps/100/100-1618335007.pdf?t=1707823508	Costa Rica	2021											Cat		Male and female	1-11	Years	>12M		Spontaneous					Yes		Yes; described not shown
76	22	Bell et al., 2008	https://journals.physiology.org/doi/pdf/10.1152/ajpheart.01283.2007	Australia	2008											Rat		Male and female	12	Weeks	0-3M					Healthy age- and sex-matched	Yes				Yes													HHR = hypertrophic heart rat; genetic model
77	23	Bell et al., 2019	https://www.ncbi.nlm.nih.gov/pmc/articles/PMC6487941/pdf/TJP-597-2403.pdf	USA	2019	MHC	R249Q	Pathogenic/likely pathogenic	β-MHC	Sarcomeric	Heterozygous & homozygous	0.96-0.97 ± 0.04-0.06	Endogenous protein	SDS Page	PCR	Fruit fly	Drosophila Melanogaster	Female	2	Days	0-3M		Induced			Transgenic WT protein sex-matched																		Fruit fly equivalent of MYH7 for humans
78	24	Ben Jehuda et al., 2018	https://www.sciencedirect.com/science/article/abs/pii/S1547527117311037	Israel	2017	PRKAG2	R302Q	Pathogenic	AMPK γ2	Non-sarcomeric	Heterozygous				Sequencing																		iPSC-CMs	2D	Human	Male	39 days	Patient-derived	Healthy related sex-matched		No
79	24	Ben Jehuda et al., 2018	https://www.sciencedirect.com/science/article/abs/pii/S1547527117311037	Israel	2017	PRKAG2	R302Q	Pathogenic	AMPK γ2	Non-sarcomeric	Heterozygous				Sequencing																		iPSC-CMs	2D	Human	Male	60 days	Patient-derived	Healthy related sex-matched		Yes
80	24	Ben Jehuda et al., 2018	https://www.sciencedirect.com/science/article/abs/pii/S1547527117311037	Israel	2017	PRKAG2	R302Q	Pathogenic	AMPK γ2	Non-sarcomeric	Heterozygous				Sequencing																		iPSC-CMs	2D	Human	Male	39 days	Patient-derived	Isogenic		No
81	24	Ben Jehuda et al., 2018	https://www.sciencedirect.com/science/article/abs/pii/S1547527117311037	Israel	2017	PRKAG2	R302Q	Pathogenic	AMPK γ2	Non-sarcomeric	Heterozygous				Sequencing																		iPSC-CMs	2D	Human	Male	60 days	Patient-derived	Isogenic		Yes
82	24	Ben Jehuda et al., 2018	https://www.sciencedirect.com/science/article/abs/pii/S1547527117311037	Israel	2017	PRKAG2	R302Q	Pathogenic	AMPK γ2	Non-sarcomeric	Heterozygous				Sequencing																		iPSC-CMs	2D	Human	Male		Patient-derived	Healthy related sex-matched	No		Yes
83	24	Ben Jehuda et al., 2018	https://www.sciencedirect.com/science/article/abs/pii/S1547527117311037	Israel	2017	PRKAG2	R302Q	Pathogenic	AMPK γ2	Non-sarcomeric	Heterozygous				Sequencing																		iPSC-CMs	2D	Human	Male		Patient-derived	Isogenic	No		Yes
84	25	Berul et al., 1997	https://www.ncbi.nlm.nih.gov/pmc/articles/PMC507836/pdf/990570.pdf	USA	1997	α-MHC	R403Q	Pathogenic	α-MHC	Sarcomeric	Heterozygous					Mouse	129/BS	Male	30	Weeks	7-9M	Homozygous animals die within week of birth	Induced			Littermates age- and sex-matched					Yes after stimulation													Homologous to MYH7 in humans; vulnerability to arrhythmias, but not arrhythmic
85	26	Berul et al., 2001	https://www.ahajournals.org/doi/pdf/10.1161/hc4701.099582?download=true	USA	2001	MYBPC3	C'-terminal truncation (engineered)	Unknown	Myosin binding Protein C	Sarcomeric	Heterozygous					Mouse	129SvEv	Male	30-55	Weeks	10-12M		Induced			Wild-type age- and sex-matched				No	No	No
86	26	Berul et al., 2001	https://www.ahajournals.org/doi/pdf/10.1161/hc4701.099582?download=true	USA	2001	MYBPC3	C'-terminal truncation (engineered)	Unknown	Myosin binding Protein C	Sarcomeric	Homozygous					Mouse	129SvEv	Male	30-55	Weeks	10-12M		Induced			Wild-type age- and sex-matched				Yes	Yes after stimulation
87	27	Bevilacqua et al., 1999	https://www.nature.com/articles/pr19992249	USA	1999	α-MHC	R403Q	Pathogenic	α-MHC	Sarcomeric	Heterozygous					Mouse	129/BS	Male					Induced			Wild-type sex-matched	No				Yes after stimulation													Homologous to MYH7 in humans; vulnerability to arrhythmias, but not arrhythmic
88	27	Bevilacqua et al., 1999	https://www.nature.com/articles/pr19992249	USA	1999	α-MHC	R403Q	Pathogenic	α-MHC	Sarcomeric	Heterozygous					Mouse	129/BS	Female					Induced			Diseased male					No
89	27	Bevilacqua et al., 1999	https://www.nature.com/articles/pr19992249	USA	1999	α-MHC	R403Q	Pathogenic	α-MHC	Sarcomeric	Heterozygous					Mouse	129/BS	Female					Induced			Wild-type sex-matched	No				Yes after stimulation
90	28	Bhagwan et al., 2020	https://www.ncbi.nlm.nih.gov/pmc/articles/PMC7487780/pdf/main.pdf	UK	2020	ACTC1	E99K	Pathogenic	Actin alpha cardiac muscle 1	Sarcomeric	Heterozygous				Sequencing																		iPSC-CMs	2D	Human		30 days	Patient-derived	Isogenic	Yes	Yes; described not shown	Yes, after stimulation		Also PCR for genotyping
91	28	Bhagwan et al., 2020	https://www.ncbi.nlm.nih.gov/pmc/articles/PMC7487780/pdf/main.pdf	UK	2020	ACTC1	E99K	Pathogenic	Actin alpha cardiac muscle 1	Sarcomeric	Heterozygous				Sequencing																		iPSC-CMs	3D	Human		30 days	Patient-derived	Isogenic	Yes
92	28	Bhagwan et al., 2020	https://www.ncbi.nlm.nih.gov/pmc/articles/PMC7487780/pdf/main.pdf	UK	2020	MYH7	R453C	Pathogenic	myosin heavy chain	Sarcomeric	Heterozygous				Sequencing																		iPSC-CMs	2D	Human		30 days	Engineered	Isogenic	Yes	Yes; described not shown	Yes, after stimulation
93	28	Bhagwan et al., 2020	https://www.ncbi.nlm.nih.gov/pmc/articles/PMC7487780/pdf/main.pdf	UK	2020	MYH7	R453C	Pathogenic	myosin heavy chain	Sarcomeric	Heterozygous				Sequencing																		iPSC-CMs	3D	Human		30 days	Engineered	Isogenic	Yes
94	28	Bhagwan et al., 2020	https://www.ncbi.nlm.nih.gov/pmc/articles/PMC7487780/pdf/main.pdf	UK	2020	MYH7	R453C	Pathogenic	myosin heavy chain	Sarcomeric	Homozygous				Sequencing																		iPSC-CMs	2D	Human		30 days	Engineered	Isogenic	No	Yes; described not shown	Yes, after stimulation
95	28	Bhagwan et al., 2020	https://www.ncbi.nlm.nih.gov/pmc/articles/PMC7487780/pdf/main.pdf	UK	2020	MYH7	R453C	Pathogenic	myosin heavy chain	Sarcomeric	Homozygous				Sequencing																		iPSC-CMs	3D	Human		30 days	Engineered	Isogenic	Yes
96	29	Bhattacharya, S. K. et al., 1993	https://www.sciencedirect.com/science/article/pii/0022510X9390271Y?via%3Dihub	USA	1993											Hamster	CHF-146	Male	35-52	Days	4-6M		Spontaneous			Healthy age- and sex-matched
97	29	Bhattacharya, S. K. et al., 1993	https://www.sciencedirect.com/science/article/pii/0022510X9390271Y?via%3Dihub	USA	1993											Hamster	CHF-146	Male	>330	Days	10-12M		Spontaneous			Healthy age- and sex-matched
98	30	Biasato et al., 2015	https://pubmed.ncbi.nlm.nih.gov/26412533/	Italy	2015											Cat	Mixed	Male and female	7.55 ± 4.16	Years	>12M		Spontaneous			Healthy		Yes	Yes	Yes; shown, not quantified		Yes; shown, not quantified												Domestic short hair (13/21, 62%), Persian (3/21, 14%), Ragdoll 2/21, 9%), Maine Coon (1/21, 5%), Devon Rex (1/21, 5%), British Shorthair (1/21, 5%)
99	31	Biondo et al., 2003	https://journals.sagepub.com/doi/pdf/10.1354/vp.40-5-501	USA	2003											Cat		Male and female					Spontaneous			Healthy
100	32	Birch et al., 2016	https://journals.physiology.org/doi/pdf/10.1152/ajpheart.00592.2015	USA	2016	MHC	R403Q	Pathogenic	α-MHC	Sarcomeric	Heterozygous	10-12	Mutant protein		PCR	Mouse	C57/Bl6	Male	2	Months	0-3M		Induced			Littermates sex-matched	No	Yes		No														Homologous to MYH7 in humans
101	32	Birch et al., 2016	https://journals.physiology.org/doi/pdf/10.1152/ajpheart.00592.2015	USA	2016	MHC	R403Q	Pathogenic	α-MHC	Sarcomeric	Heterozygous	10-12	Mutant protein		PCR	Mouse	C57/Bl6	Female	2	Months	0-3M		Induced			Littermates sex-matched	No	No		No
102	32	Birch et al., 2016	https://journals.physiology.org/doi/pdf/10.1152/ajpheart.00592.2015	USA	2016	MHC	R403Q	Pathogenic	α-MHC	Sarcomeric	Heterozygous	10-12	Mutant protein		Genotyping	Mouse	C57/Bl6	Female	2	Months	0-3M		Induced			Diseased male		No		No
103	33	Birket et al., 2015	https://www.sciencedirect.com/science/article/pii/S2211124715010360?via%3Dihub	Netherlands	2015	MYBPC3	W792fs [c.2373dupG]	Pathogenic	Myosin binding Protein C	Sarcomeric		~35	Endogenous protein	Western blot quantified																			iPSC-CMs	2D	Human		25	Engineered	Healthy unrelated sex-matched		No			HCM1;2 Male control lines
104	33	Birket et al., 2015	https://www.sciencedirect.com/science/article/pii/S2211124715010360?via%3Dihub	Netherlands	2015	MYBPC3	W792fs [c.2373dupG]	Pathogenic	Myosin binding Protein C	Sarcomeric		~35	Endogenous protein	Western blot quantified																			iPSC-CMs	2D	Human		25	Patient-derived	Healthy unrelated sex-matched		No			HCM2; 2 Male control lines
105	33	Birket et al., 2015	https://www.sciencedirect.com/science/article/pii/S2211124715010360?via%3Dihub	Netherlands	2015	MYBPC3	W792fs [c.2373dupG]	Pathogenic	Myosin binding Protein C	Sarcomeric		~40	Endogenous protein	Western blot quantified																			iPSC-CMs	2D	Human		25	Patient-derived	Healthy unrelated sex-matched		No			HCM3; 2 Male control lines
106	34	Bkaily et al., 2022	https://www.mdpi.com/2072-6643/14/16/3287	Canada	2022											Hamster	UM-X7.1	Male and female	220-240	Days	7-9M	Around 50% for females, 55% for males	Spontaneous			Healthy age- and sex-matched		Yes																Treatment with taurine
107	35	Blanchard et al., 1999	https://www.ahajournals.org/doi/pdf/10.1161/01.RES.84.4.475?download=true	USA	1999	MHC	R403Q	Pathogenic	α-MHC	Sarcomeric	Heterozygous					Mouse		Male	24-36	Weeks	7-9M		Induced			Wild-type sex-matched	Yes			Unclear		Unclear
108	36	Blankenburg et al., 2014	https://www.ahajournals.org/doi/pdf/10.1161/CIRCRESAHA.115.303178?download=true	Germany	2014	MHC	R453C	Pathogenic	α-MHC	Sarcomeric	Heterozygous					Mouse	129SvEv	Male	8	Weeks	0-3M		Induced			Littermates sex-matched		No
109	36	Blankenburg et al., 2014	https://www.ahajournals.org/doi/pdf/10.1161/CIRCRESAHA.115.303178?download=true	Germany	2014	MHC	R453C	Pathogenic	α-MHC	Sarcomeric	Heterozygous					Mouse	129SvEv	Male	26	Weeks	4-6M		Induced	Ageing		Littermates sex-matched		Yes		Yes		Yes; shown, not quantified
110	36	Blankenburg et al., 2014	https://www.ahajournals.org/doi/pdf/10.1161/CIRCRESAHA.115.303178?download=true	Germany	2014	MHC	R453C	Pathogenic	α-MHC	Sarcomeric	Heterozygous					Mouse	129SvEv	Male	78	Weeks	>12M		Induced	Ageing		Littermates sex-matched		Yes
111	36	Blankenburg et al., 2014	https://www.ahajournals.org/doi/pdf/10.1161/CIRCRESAHA.115.303178?download=true	Germany	2014	MHC	R453C	Pathogenic	α-MHC	Sarcomeric	Homozygous					Mouse	129SvEv	Male	1	Weeks	0-3M	9 days	Induced			Littermates sex-matched		Yes		No		Yes; shown, not quantified
112	36	Blankenburg et al., 2014	https://www.ahajournals.org/doi/pdf/10.1161/CIRCRESAHA.115.303178?download=true	Germany	2014	MHC	R453C/V606M	Unknown	α-MHC	Sarcomeric	Compound heterozygous					Mouse	129SvEv	Male	6-10	Weeks	0-3M	62±8 weeks	Induced	Double mutation		Littermates sex-matched	Yes	Yes		Yes
113	36	Blankenburg et al., 2014	https://www.ahajournals.org/doi/pdf/10.1161/CIRCRESAHA.115.303178?download=true	Germany	2014	MHC	R453C/V606M	Unknown	α-MHC	Sarcomeric	Compound heterozygous					Mouse	129SvEv	Male	26	Weeks	4-6M	62±8 weeks	Induced	Double mutation		Littermates sex-matched		Yes		Yes
114	36	Blankenburg et al., 2014	https://www.ahajournals.org/doi/pdf/10.1161/CIRCRESAHA.115.303178?download=true	Germany	2014	MHC	V606M	Pathogenic	α-MHC	Sarcomeric	Heterozygous					Mouse	129SvEv	Male	8	Weeks	0-3M		Induced			Littermates sex-matched		No		No
115	36	Blankenburg et al., 2014	https://www.ahajournals.org/doi/pdf/10.1161/CIRCRESAHA.115.303178?download=true	Germany	2014	MHC	V606M	Pathogenic	α-MHC	Sarcomeric	Heterozygous					Mouse	129SvEv	Male	78	Weeks	>12M		Induced	Ageing		Littermates sex-matched		No		No		No
116	36	Blankenburg et al., 2014	https://www.ahajournals.org/doi/pdf/10.1161/CIRCRESAHA.115.303178?download=true	Germany	2014	MHC	V606M	Pathogenic	α-MHC	Sarcomeric	Homozygous					Mouse	129SvEv	Male	1	Years	>12M		Induced	Ageing		Littermates sex-matched		No		No
117	36	Blankenburg et al., 2014	https://www.ahajournals.org/doi/pdf/10.1161/CIRCRESAHA.115.303178?download=true	Germany	2014	MHC	R719W	Pathogenic	α-MHC	Sarcomeric	Heterozygous					Mouse	129SvEv	Male	8	Weeks	0-3M		Induced			Wild-type age- and sex-matched		No
118	36	Blankenburg et al., 2014	https://www.ahajournals.org/doi/pdf/10.1161/CIRCRESAHA.115.303178?download=true	Germany	2014	MHC	R719W	Pathogenic	α-MHC	Sarcomeric	Heterozygous					Mouse	129SvEv	Male	26	Weeks	4-6M		Induced	Ageing		Wild-type age- and sex-matched		Yes		Yes; shown, not quantified		Yes; shown, not quantified
119	36	Blankenburg et al., 2014	https://www.ahajournals.org/doi/pdf/10.1161/CIRCRESAHA.115.303178?download=true	Germany	2014	MHC	R719W	Pathogenic	α-MHC	Sarcomeric	Heterozygous					Mouse	129SvEv	Male	78	Weeks	>12M		Induced	Ageing		Wild-type age- and sex-matched		Yes
120	36	Blankenburg et al., 2014	https://www.ahajournals.org/doi/pdf/10.1161/CIRCRESAHA.115.303178?download=true	Germany	2014	MHC	R719W	Pathogenic	α-MHC	Sarcomeric	Homozygous					Mouse	129SvEv	Male	1	Weeks	0-3M	9 days	Induced			Wild-type age- and sex-matched		Yes		No		Yes; shown, not quantified
121	36	Blankenburg et al., 2014	https://www.ahajournals.org/doi/pdf/10.1161/CIRCRESAHA.115.303178?download=true	Germany	2014	MHC	/V606M	Unknown	α-MHC	Sarcomeric	Compound heterozygous					Mouse	129SvEv	Male					Induced			Wild-type age- and sex-matched		Unclear		Yes; shown, not quantified
122	37	Borejdo et al., 2010	https://www.embase.com/search/results?subaction=viewrecord&id=L359059053&from=export http://dx.doi.org/10.1021/bi1006749 https://www.ncbi.nlm.nih.gov/pmc/articles/PMC2892420/pdf/nihms211905.pdf	USA	2010	MYL2	D166V	VUS	RLC	Sarcomeric		95	Mutant protein			Mouse		Male and female					Induced			Transgenic WT human protein age-matched
123	37	Borejdo et al., 2010	https://www.embase.com/search/results?subaction=viewrecord&id=L359059053&from=export http://dx.doi.org/10.1021/bi1006749 https://www.ncbi.nlm.nih.gov/pmc/articles/PMC2892420/pdf/nihms211905.pdf	USA	2010	MYL2	R58Q	Pathogenic	RLC	Sarcomeric		95	Mutant protein			Mouse		Male and female					Induced			Transgenic WT human protein age-matched
124	38	Borgeat et al., 2014	https://www.ncbi.nlm.nih.gov/pmc/articles/PMC4895638/pdf/JVIM-28-1731.pdf	UK	2014											Cat		Male and female	6,9 (0.72 - 16.1)	Years	>12M		Spontaneous				Unclear	No
125	39	Braumann et al., 2018	https://www.ncbi.nlm.nih.gov/pmc/articles/PMC6157440/pdf/fphys-09-01292.pdf	Germany	2018	MYBPC3	G>A on the last nucleotide of exon 6	Unknown	Myosin binding Protein C	Sarcomeric						Mouse	Black Swiss		10	Weeks	0-3M		Induced			Wild-type age-matched
126	39	Braumann et al., 2018	https://www.ncbi.nlm.nih.gov/pmc/articles/PMC6157440/pdf/fphys-09-01292.pdf	Germany	2018	MYBPC3	KO	Unknown	Myosin binding Protein C	Sarcomeric						Mouse	Black Swiss		10	Weeks	0-3M		Induced			Wild-type age-matched
127	40	Burkart et al., 2003	https://www.embase.com/search/results?subaction=viewrecord&id=L37163535&from=export http://dx.doi.org/10.1016/S0022-2828(03)00240-2	USA	2003	TPM1	E180G	Pathogenic	Tropomyosin	Sarcomeric				Western blot		Mouse	FVB/N	Male and female	3-4	Months	4-6M		Induced			Non-transgenic	No
128	40	Burkart et al., 2003	https://www.embase.com/search/results?subaction=viewrecord&id=L37163535&from=export http://dx.doi.org/10.1016/S0022-2828(03)00240-2	USA	2003	TPM1/TNNI3	E180G/ S43/S45E	Pathogenic	Tropomyosin/cTnI	Sarcomeric	Double heterozygous			Western blot		Mouse	FVB/N	Male and female	3-4	Months	4-6M		Induced	Double mutation		Non-transgenic	Yes
129	E	Cai et al., 1993	https://www.embase.com/search/results?subaction=viewrecord&id=L23352476&from=export
130	41	Cai et al., 2020	https://www.sciencedirect.com/science/article/abs/pii/S0014482719306196?via%3Dihub	China	2019	TNNT2	R92Q	Pathogenic	cTnT	Sarcomeric	Heterozygous				Sequencing																		ESC-CMs	2D	Human		1 month	Engineered	Wild-type	Yes	Yes	Yes, after stimulation
131	41	Cai et al., 2020	https://www.sciencedirect.com/science/article/abs/pii/S0014482719306196?via%3Dihub	China	2019	TNNT2	R92Q	Pathogenic	cTnT	Sarcomeric	Heterozygous				Sequencing																		ESC-CMs	3D	Human			Engineered	Wild-type			Unclear		EHTs
132	41	Cai et al., 2020	https://www.sciencedirect.com/science/article/abs/pii/S0014482719306196?via%3Dihub	China	2019	TNNT2	R92Q	Pathogenic	cTnT	Sarcomeric	Homozygous				Sequencing																		ESC-CMs	2D	Human		1 month	Engineered	Wild-type		Yes
133	42	Cannon et al., 2015	https://www.sciencedirect.com/science/article/pii/S0735109714072933?via%3Dihub	Australia	2015	MHC	tTAxR403Q	Unknown	α-MHC/tTa	Sarcomeric	Double heterozygous				PCR	Mouse	FVB/N	Male	6	Weeks	0-3M		Induced	Double mutation		Littermates		No																Treatment with dox
134	42	Cannon et al., 2015	https://www.sciencedirect.com/science/article/pii/S0735109714072933?via%3Dihub	Australia	2015	MHC	tTAxR403Q	Unknown	α-MHC/tTa	Sarcomeric	Double heterozygous				PCR	Mouse	FVB/N	Female	6	Weeks	0-3M		Induced	Double mutation		Littermates		No
135	42	Cannon et al., 2015	https://www.sciencedirect.com/science/article/pii/S0735109714072933?via%3Dihub	Australia	2015	MHC	tTAxR403Q	Unknown	α-MHC/tTa	Sarcomeric	Double heterozygous	8.25 (3.3/0.4) higher	Mutant protein	Western Blot quantified	PCR	Mouse	FVB/N	Male	12	Weeks	0-3M		Induced	Double mutation		Littermates		No
136	42	Cannon et al., 2015	https://www.sciencedirect.com/science/article/pii/S0735109714072933?via%3Dihub	Australia	2015	MHC	tTAxR403Q	Unknown	α-MHC/tTa	Sarcomeric	Double heterozygous				PCR	Mouse	FVB/N	Female	12	Weeks	0-3M		Induced	Double mutation		Littermates		No
137	42	Cannon et al., 2015	https://www.sciencedirect.com/science/article/pii/S0735109714072933?via%3Dihub	Australia	2015	MHC	tTAxR403Q	Unknown	α-MHC/tTa	Sarcomeric	Double heterozygous				PCR	Mouse	FVB/N	Male	20	Weeks	4-6M		Induced	Double mutation		Littermates		Yes
138	42	Cannon et al., 2015	https://www.sciencedirect.com/science/article/pii/S0735109714072933?via%3Dihub	Australia	2015	MHC	tTAxR403Q	Unknown	α-MHC/tTa	Sarcomeric	Double heterozygous				PCR	Mouse	FVB/N	Female	20	Weeks	4-6M		Induced	Double mutation		Littermates		No
139	42	Cannon et al., 2015	https://www.sciencedirect.com/science/article/pii/S0735109714072933?via%3Dihub	Australia	2015	MHC	tTAxR403Q	Unknown	α-MHC/tTa	Sarcomeric	Double heterozygous				PCR	Mouse	FVB/N	Male	40	Weeks	10-12M		Induced	Double mutation		Littermates		Yes		Yes		Yes; shown, not quantified
140	42	Cannon et al., 2015	https://www.sciencedirect.com/science/article/pii/S0735109714072933?via%3Dihub	Australia	2015	MHC	tTAxR403Q	Unknown	α-MHC/tTa	Sarcomeric	Double heterozygous				PCR	Mouse	FVB/N	Female	40	Weeks	10-12M		Induced	Double mutation		Littermates		No		No		Yes; shown, not quantified
141	43	Cao et al., 2021	https://doi.org/10.1016/j.scr.2021.102455	USA	2021	MYH7	R723C	Pathogenic	β-MHC	Sarcomeric	Heterozygous				Sequencing																		iPSC	2D	Human	Male		Patient-derived	Healthy unrelated
142	43	Cao et al., 2021	https://doi.org/10.1016/j.scr.2021.102455	USA	2021	MYH7	E1356K	Pathogenic	β-MHC	Sarcomeric	Heterozygous				Sequencing																		iPSC	2D	Human	Male		Patient-derived	Healthy unrelated
143	43	Cao et al., 2021	https://doi.org/10.1016/j.scr.2021.102455	USA	2021	MYH7	R1712Q	Pathogenic	β-MHC	Sarcomeric	Heterozygous				Sequencing																		iPSC	2D	Human	Male		Patient-derived	Healthy unrelated
144	44	Captur et al., 2016	https://www.ncbi.nlm.nih.gov/pmc/articles/PMC4914973/pdf/srep27714.pdf	UK	2016	MYBPC3	KO	Unknown	Myosin binding Protein C	Sarcomeric	Heterozygous					Mouse	C57BL/6J		E18	Days	0-3M		Induced			Littermates		No
145	44	Captur et al., 2016	https://www.ncbi.nlm.nih.gov/pmc/articles/PMC4914973/pdf/srep27714.pdf	UK	2016	MYBPC3	KO	Unknown	Myosin binding Protein C	Sarcomeric	Heterozygous					Mouse	C57BL/6J		P0	Days	0-3M		Induced			Littermates		No
146	44	Captur et al., 2016	https://www.ncbi.nlm.nih.gov/pmc/articles/PMC4914973/pdf/srep27714.pdf	UK	2016	MYBPC3	KO	Unknown	Myosin binding Protein C	Sarcomeric	Homozygous					Mouse	C57BL/6J		E18	Days	0-3M		Induced			Littermates		Yes
147	44	Captur et al., 2016	https://www.ncbi.nlm.nih.gov/pmc/articles/PMC4914973/pdf/srep27714.pdf	UK	2016	MYBPC3	KO	Unknown	Myosin binding Protein C	Sarcomeric	Homozygous					Mouse	C57BL/6J		P0	Days	0-3M		Induced			Littermates		No
148	45	Carlos Sampedrano et al., 2009	https://onlinelibrary.wiley.com/doi/pdfdirect/10.1111/j.1939-1676.2008.0218.x?download=true	France	2009	MYBPC3	A31P	VUS	Myosin binding Protein C	Sarcomeric	Heterozygous				PCR	Cat	Maine Coon	Male and female	3.1 ± 2.9	Years	>12M		Spontaneous			Wild-type	No	No
149	45	Carlos Sampedrano et al., 2009	https://onlinelibrary.wiley.com/doi/pdfdirect/10.1111/j.1939-1676.2008.0218.x?download=true	France	2009	MYBPC3	A31P	VUS	Myosin binding Protein C	Sarcomeric	Homozygous				PCR	Cat	Maine Coon	Male and female	2.9 ± 1.3	Years	>12M		Spontaneous			Wild-type	Yes	Yes
150	46	Carrier et al., 2004	https://watermark.silverchair.com/63-2-293.pdf?token=AQECAHi208BE49Ooan9kkhW_Ercy7Dm3ZL_9Cf3qfKAc485ysgAAAtYwggLSBgkqhkiG9w0BBwagggLDMIICvwIBADCCArgGCSqGSIb3DQEHATAeBglghkgBZQMEAS4wEQQM-v74Q1db6VvEdOLjAgEQgIICidv1Ak5HWzpNNKXAnkdYf3XzF19WLwgwrFq_ZVntaOQyIXvYFDmp5zVkveaVjHsLa4k8IHcIyYO9P2Bl-CWyXf3p472RAMvE6mJoYbV9VLu1VBKm7NT6JxHdpbDkfc0c687wLa0jZtUYm3_dt1JsS2ymtcTWdYX91DrDdqwTcacDG-tGEEeF9_OyRAbfr0…	France	2004	MYBPC3	KO	Unknown	Myosin binding Protein C	Sarcomeric	Heterozygous				PCR	Mouse	C57/Bl6	Male	3	Months	0-3M		Induced			Wild-type age-matched		No
151	46	Carrier et al., 2004	https://watermark.silverchair.com/63-2-293.pdf?token=AQECAHi208BE49Ooan9kkhW_Ercy7Dm3ZL_9Cf3qfKAc485ysgAAAtYwggLSBgkqhkiG9w0BBwagggLDMIICvwIBADCCArgGCSqGSIb3DQEHATAeBglghkgBZQMEAS4wEQQM-v74Q1db6VvEdOLjAgEQgIICidv1Ak5HWzpNNKXAnkdYf3XzF19WLwgwrFq_ZVntaOQyIXvYFDmp5zVkveaVjHsLa4k8IHcIyYO9P2Bl-CWyXf3p472RAMvE6mJoYbV9VLu1VBKm7NT6JxHdpbDkfc0c687wLa0jZtUYm3_dt1JsS2ymtcTWdYX91DrDdqwTcacDG-tGEEeF9_OyRAbfr0…	France	2004	MYBPC3	KO	Unknown	Myosin binding Protein C	Sarcomeric	Heterozygous				PCR	Mouse	C57/Bl6	Male	10-11	Months	10-12M		Induced	Ageing		Wild-type age-matched		Yes
152	46	Carrier et al., 2004	https://watermark.silverchair.com/63-2-293.pdf?token=AQECAHi208BE49Ooan9kkhW_Ercy7Dm3ZL_9Cf3qfKAc485ysgAAAtYwggLSBgkqhkiG9w0BBwagggLDMIICvwIBADCCArgGCSqGSIb3DQEHATAeBglghkgBZQMEAS4wEQQM-v74Q1db6VvEdOLjAgEQgIICidv1Ak5HWzpNNKXAnkdYf3XzF19WLwgwrFq_ZVntaOQyIXvYFDmp5zVkveaVjHsLa4k8IHcIyYO9P2Bl-CWyXf3p472RAMvE6mJoYbV9VLu1VBKm7NT6JxHdpbDkfc0c687wLa0jZtUYm3_dt1JsS2ymtcTWdYX91DrDdqwTcacDG-tGEEeF9_OyRAbfr0…	France	2004	MYBPC3	KO	Unknown	Myosin binding Protein C	Sarcomeric	Heterozygous				PCR	Mouse	C57/Bl6	Female	3	Months	0-3M		Induced			Wild-type age-matched		No
153	46	Carrier et al., 2004	https://watermark.silverchair.com/63-2-293.pdf?token=AQECAHi208BE49Ooan9kkhW_Ercy7Dm3ZL_9Cf3qfKAc485ysgAAAtYwggLSBgkqhkiG9w0BBwagggLDMIICvwIBADCCArgGCSqGSIb3DQEHATAeBglghkgBZQMEAS4wEQQM-v74Q1db6VvEdOLjAgEQgIICidv1Ak5HWzpNNKXAnkdYf3XzF19WLwgwrFq_ZVntaOQyIXvYFDmp5zVkveaVjHsLa4k8IHcIyYO9P2Bl-CWyXf3p472RAMvE6mJoYbV9VLu1VBKm7NT6JxHdpbDkfc0c687wLa0jZtUYm3_dt1JsS2ymtcTWdYX91DrDdqwTcacDG-tGEEeF9_OyRAbfr0…	France	2004	MYBPC3	KO	Unknown	Myosin binding Protein C	Sarcomeric	Heterozygous				PCR	Mouse	C57/Bl6	Female	10-11	Months	10-12M		Induced	Ageing		Wild-type age-matched		Yes
154	46	Carrier et al., 2004	https://watermark.silverchair.com/63-2-293.pdf?token=AQECAHi208BE49Ooan9kkhW_Ercy7Dm3ZL_9Cf3qfKAc485ysgAAAtYwggLSBgkqhkiG9w0BBwagggLDMIICvwIBADCCArgGCSqGSIb3DQEHATAeBglghkgBZQMEAS4wEQQM-v74Q1db6VvEdOLjAgEQgIICidv1Ak5HWzpNNKXAnkdYf3XzF19WLwgwrFq_ZVntaOQyIXvYFDmp5zVkveaVjHsLa4k8IHcIyYO9P2Bl-CWyXf3p472RAMvE6mJoYbV9VLu1VBKm7NT6JxHdpbDkfc0c687wLa0jZtUYm3_dt1JsS2ymtcTWdYX91DrDdqwTcacDG-tGEEeF9_OyRAbfr0…	France	2004	MYBPC3	KO	Unknown	Myosin binding Protein C	Sarcomeric	Heterozygous				PCR	Mouse	C57/Bl6	Male and female	9	Months	7-9M		Induced			Wild-type age-matched				No		No
155	46	Carrier et al., 2004	https://watermark.silverchair.com/63-2-293.pdf?token=AQECAHi208BE49Ooan9kkhW_Ercy7Dm3ZL_9Cf3qfKAc485ysgAAAtYwggLSBgkqhkiG9w0BBwagggLDMIICvwIBADCCArgGCSqGSIb3DQEHATAeBglghkgBZQMEAS4wEQQM-v74Q1db6VvEdOLjAgEQgIICidv1Ak5HWzpNNKXAnkdYf3XzF19WLwgwrFq_ZVntaOQyIXvYFDmp5zVkveaVjHsLa4k8IHcIyYO9P2Bl-CWyXf3p472RAMvE6mJoYbV9VLu1VBKm7NT6JxHdpbDkfc0c687wLa0jZtUYm3_dt1JsS2ymtcTWdYX91DrDdqwTcacDG-tGEEeF9_OyRAbfr0…	France	2004	MYBPC3	KO	Unknown	Myosin binding Protein C	Sarcomeric	Heterozygous				PCR	Mouse	C57/Bl6	Male and female	9.3-11.7	Months	10-12M		Induced	Ageing		Wild-type age-matched	No																	Myocardial disarray at 9 months of age, but no myofiber disarray at 11 months?
156	46	Carrier et al., 2004	https://watermark.silverchair.com/63-2-293.pdf?token=AQECAHi208BE49Ooan9kkhW_Ercy7Dm3ZL_9Cf3qfKAc485ysgAAAtYwggLSBgkqhkiG9w0BBwagggLDMIICvwIBADCCArgGCSqGSIb3DQEHATAeBglghkgBZQMEAS4wEQQM-v74Q1db6VvEdOLjAgEQgIICidv1Ak5HWzpNNKXAnkdYf3XzF19WLwgwrFq_ZVntaOQyIXvYFDmp5zVkveaVjHsLa4k8IHcIyYO9P2Bl-CWyXf3p472RAMvE6mJoYbV9VLu1VBKm7NT6JxHdpbDkfc0c687wLa0jZtUYm3_dt1JsS2ymtcTWdYX91DrDdqwTcacDG-tGEEeF9_OyRAbfr0…	France	2004	MYBPC3	KO	Unknown	Myosin binding Protein C	Sarcomeric	Heterozygous	75	Endogenous protein	Western Blot quantified	PCR	Mouse	C57/Bl6	Male and female	10-11	Months	10-12M		Induced	Ageing		Wild-type age-matched				Yes; shown, not quantified		No
157	46	Carrier et al., 2004	https://watermark.silverchair.com/63-2-293.pdf?token=AQECAHi208BE49Ooan9kkhW_Ercy7Dm3ZL_9Cf3qfKAc485ysgAAAtYwggLSBgkqhkiG9w0BBwagggLDMIICvwIBADCCArgGCSqGSIb3DQEHATAeBglghkgBZQMEAS4wEQQM-v74Q1db6VvEdOLjAgEQgIICidv1Ak5HWzpNNKXAnkdYf3XzF19WLwgwrFq_ZVntaOQyIXvYFDmp5zVkveaVjHsLa4k8IHcIyYO9P2Bl-CWyXf3p472RAMvE6mJoYbV9VLu1VBKm7NT6JxHdpbDkfc0c687wLa0jZtUYm3_dt1JsS2ymtcTWdYX91DrDdqwTcacDG-tGEEeF9_OyRAbfr0…	France	2004	MYBPC3	KO	Unknown	Myosin binding Protein C	Sarcomeric	Homozygous				PCR	Mouse	C57/Bl6	Male	3	Months	0-3M		Induced			Wild-type age-matched		Yes
158	46	Carrier et al., 2004	https://watermark.silverchair.com/63-2-293.pdf?token=AQECAHi208BE49Ooan9kkhW_Ercy7Dm3ZL_9Cf3qfKAc485ysgAAAtYwggLSBgkqhkiG9w0BBwagggLDMIICvwIBADCCArgGCSqGSIb3DQEHATAeBglghkgBZQMEAS4wEQQM-v74Q1db6VvEdOLjAgEQgIICidv1Ak5HWzpNNKXAnkdYf3XzF19WLwgwrFq_ZVntaOQyIXvYFDmp5zVkveaVjHsLa4k8IHcIyYO9P2Bl-CWyXf3p472RAMvE6mJoYbV9VLu1VBKm7NT6JxHdpbDkfc0c687wLa0jZtUYm3_dt1JsS2ymtcTWdYX91DrDdqwTcacDG-tGEEeF9_OyRAbfr0…	France	2004	MYBPC3	KO	Unknown	Myosin binding Protein C	Sarcomeric	Homozygous				PCR	Mouse	C57/Bl6	Male	10-11	Months	10-12M		Induced	Ageing		Wild-type age-matched		Yes
159	46	Carrier et al., 2004	https://watermark.silverchair.com/63-2-293.pdf?token=AQECAHi208BE49Ooan9kkhW_Ercy7Dm3ZL_9Cf3qfKAc485ysgAAAtYwggLSBgkqhkiG9w0BBwagggLDMIICvwIBADCCArgGCSqGSIb3DQEHATAeBglghkgBZQMEAS4wEQQM-v74Q1db6VvEdOLjAgEQgIICidv1Ak5HWzpNNKXAnkdYf3XzF19WLwgwrFq_ZVntaOQyIXvYFDmp5zVkveaVjHsLa4k8IHcIyYO9P2Bl-CWyXf3p472RAMvE6mJoYbV9VLu1VBKm7NT6JxHdpbDkfc0c687wLa0jZtUYm3_dt1JsS2ymtcTWdYX91DrDdqwTcacDG-tGEEeF9_OyRAbfr0…	France	2004	MYBPC3	KO	Unknown	Myosin binding Protein C	Sarcomeric	Homozygous				PCR	Mouse	C57/Bl6	Female	3	Months	0-3M		Induced			Wild-type age-matched		Yes
160	46	Carrier et al., 2004	https://watermark.silverchair.com/63-2-293.pdf?token=AQECAHi208BE49Ooan9kkhW_Ercy7Dm3ZL_9Cf3qfKAc485ysgAAAtYwggLSBgkqhkiG9w0BBwagggLDMIICvwIBADCCArgGCSqGSIb3DQEHATAeBglghkgBZQMEAS4wEQQM-v74Q1db6VvEdOLjAgEQgIICidv1Ak5HWzpNNKXAnkdYf3XzF19WLwgwrFq_ZVntaOQyIXvYFDmp5zVkveaVjHsLa4k8IHcIyYO9P2Bl-CWyXf3p472RAMvE6mJoYbV9VLu1VBKm7NT6JxHdpbDkfc0c687wLa0jZtUYm3_dt1JsS2ymtcTWdYX91DrDdqwTcacDG-tGEEeF9_OyRAbfr0…	France	2004	MYBPC3	KO	Unknown	Myosin binding Protein C	Sarcomeric	Homozygous				PCR	Mouse	C57/Bl6	Female	10-11	Months	10-12M		Induced	Ageing		Wild-type age-matched		Yes
161	46	Carrier et al., 2004	https://watermark.silverchair.com/63-2-293.pdf?token=AQECAHi208BE49Ooan9kkhW_Ercy7Dm3ZL_9Cf3qfKAc485ysgAAAtYwggLSBgkqhkiG9w0BBwagggLDMIICvwIBADCCArgGCSqGSIb3DQEHATAeBglghkgBZQMEAS4wEQQM-v74Q1db6VvEdOLjAgEQgIICidv1Ak5HWzpNNKXAnkdYf3XzF19WLwgwrFq_ZVntaOQyIXvYFDmp5zVkveaVjHsLa4k8IHcIyYO9P2Bl-CWyXf3p472RAMvE6mJoYbV9VLu1VBKm7NT6JxHdpbDkfc0c687wLa0jZtUYm3_dt1JsS2ymtcTWdYX91DrDdqwTcacDG-tGEEeF9_OyRAbfr0…	France	2004	MYBPC3	KO	Unknown	Myosin binding Protein C	Sarcomeric	Homozygous				PCR	Mouse	C57/Bl6	Male and female	9	Months	7-9M		Induced	Ageing		Wild-type age-matched				Yes; shown, not quantified		Yes; shown, not quantified												Myocardial disarray at 9 months of age, but no myofiber disarray at 11 months?
162	46	Carrier et al., 2004	https://watermark.silverchair.com/63-2-293.pdf?token=AQECAHi208BE49Ooan9kkhW_Ercy7Dm3ZL_9Cf3qfKAc485ysgAAAtYwggLSBgkqhkiG9w0BBwagggLDMIICvwIBADCCArgGCSqGSIb3DQEHATAeBglghkgBZQMEAS4wEQQM-v74Q1db6VvEdOLjAgEQgIICidv1Ak5HWzpNNKXAnkdYf3XzF19WLwgwrFq_ZVntaOQyIXvYFDmp5zVkveaVjHsLa4k8IHcIyYO9P2Bl-CWyXf3p472RAMvE6mJoYbV9VLu1VBKm7NT6JxHdpbDkfc0c687wLa0jZtUYm3_dt1JsS2ymtcTWdYX91DrDdqwTcacDG-tGEEeF9_OyRAbfr0…	France	2004	MYBPC3	KO	Unknown	Myosin binding Protein C	Sarcomeric	Homozygous				PCR	Mouse	C57/Bl6	Male and female	9.3-11.7	Months	10-12M		Induced	Ageing		Wild-type age-matched	Yes																	Myocardial disarray at 9 months of age, but no myofiber disarray at 11 months?
163	E	Carvajal-Vergara et al., 2010	https://www.nature.com/articles/nature09005.pdf
164	47	Cesta et al., 2005	https://journals.sagepub.com/doi/pdf/10.1354/vp.42-4-458	USA	2005											Cat	Domestic shorthair	Male and female	8, 13 and 14	Years	>12M		Spontaneous			No (healthy) control group		Unclear	Yes; described not shown	Yes; shown, not quantified		Yes; shown, not quantified												3 cats, case study, no control
165	48	Chahine et al., 2005	https://www.embase.com/search/results?subaction=viewrecord&id=L40461821&from=export http://dx.doi.org/10.1016/j.yjmcc.2005.01.003	Canada	2005											Hamster	UM-X7.1	Male and female	80	Days	0-3M		Spontaneous			Wild-type age-matched	Yes																	50 day treatment with EMD
166	48	Chahine et al., 2005	https://www.embase.com/search/results?subaction=viewrecord&id=L40461821&from=export http://dx.doi.org/10.1016/j.yjmcc.2005.01.003	Canada	2005											Hamster	UM-X7.1	Male and female	228	Days	7-9M		Spontaneous	Ageing		Wild-type age-matched	Yes																	198 day treatment with EMD
167	49	Chai et al., 2023	https://www.nature.com/articles/s41591-022-02176-5	USA	2022	MYH7	R403Q	Pathogenic	β-MHC	Sarcomeric	Heterozygous				Sequencing																		iPSC-CMs	2D	Human	Male	40-50 days	Patient-derived	Isogenic
168	49	Chai et al., 2023	https://www.nature.com/articles/s41591-022-02176-5	USA	2022	MYH7	R403Q	Pathogenic	β-MHC	Sarcomeric	Heterozygous				Sequencing																		iPSC-CMs	2D	Human	Female	40-50 days	Patient-derived	Isogenic
169	49	Chai et al., 2023	https://www.nature.com/articles/s41591-022-02176-5	USA	2022	MYH7	R403Q	Pathogenic	β-MHC	Sarcomeric	Heterozygous				Sequencing																		iPSC-CMs	2D	Human	Male	40-50 days	Engineered	Isogenic
170	49	Chai et al., 2023	https://www.nature.com/articles/s41591-022-02176-5	USA	2022	MYH6	R403Q	Pathogenic	α-MHC	Sarcomeric	Heterozygous				Sequencing	Mouse	C57/Bl6	Male	8	Weeks	0-3M		Induced			Wild-type sex-matched		No
171	49	Chai et al., 2023	https://www.nature.com/articles/s41591-022-02176-5	USA	2022	MYH6	R403Q	Pathogenic	α-MHC	Sarcomeric	Heterozygous				Sequencing	Mouse	C57/Bl6	Male	12	Weeks	0-3M		Induced			Wild-type sex-matched		Yes
172	49	Chai et al., 2023	https://www.nature.com/articles/s41591-022-02176-5	USA	2022	MYH6	R403Q	Pathogenic	α-MHC	Sarcomeric	Heterozygous				Sequencing	Mouse	C57/Bl6	Male	16	Weeks	4-6M		Induced			Wild-type sex-matched		Yes		Yes
173	49	Chai et al., 2023	https://www.nature.com/articles/s41591-022-02176-5	USA	2022	MYH6	R403Q	Pathogenic	α-MHC	Sarcomeric	Heterozygous				Sequencing	Mouse	C57/Bl6	Male	9	Months	7-9M		Induced			Wild-type sex-matched		Yes		Yes; shown, not quantified		Yes; shown, not quantified
174	49	Chai et al., 2023	https://www.nature.com/articles/s41591-022-02176-5	USA	2022	MYH6	R403Q	Pathogenic	α-MHC	Sarcomeric	Homozygous				Sequencing	Mouse	C57/Bl6	Male and female				Die within 1 week	Induced			Wild-type				Yes; shown, not quantified
175	50	Chandra et al., 2001	https://journals.physiology.org/doi/pdf/10.1152/ajpheart.2001.280.2.H705	USA	2001	TNNT2	R92Q	Pathogenic	cTnT	Sarcomeric		67	Mutant protein			Mouse							Induced			Littermates	Yes																	Described from reference: diastolic dysfunction, myocyte disarray, no hypertrophy
176	51	Chandra et al., 2005	https://www.embase.com/search/results?subaction=viewrecord&id=L41507363&from=export http://dx.doi.org/10.1152/ajpheart.00571.2005 https://journals.physiology.org/doi/pdf/10.1152/ajpheart.00571.2005	USA	2005	TNNT2	Delta-160	Conflicting	cTnT	Sarcomeric		35	Mutant protein	Western blot		Mouse							Induced			Transgenic WT protein	Yes
177	51	Chandra et al., 2005	https://www.embase.com/search/results?subaction=viewrecord&id=L41507363&from=export http://dx.doi.org/10.1152/ajpheart.00571.2005 https://journals.physiology.org/doi/pdf/10.1152/ajpheart.00571.2005	USA	2005	TNNT2	R92L	Pathogenic	cTnT	Sarcomeric		50	Mutant protein	Western blot		Mouse							Induced			Transgenic WT protein	Yes
178	51	Chandra et al., 2005	https://www.embase.com/search/results?subaction=viewrecord&id=L41507363&from=export http://dx.doi.org/10.1152/ajpheart.00571.2005 https://journals.physiology.org/doi/pdf/10.1152/ajpheart.00571.2005	USA	2005	TNNT2	R92W	Pathogenic	cTnT	Sarcomeric		50	Mutant protein	Western blot		Mouse							Induced			Transgenic WT protein	Yes																	Described myocyte disarray and lack of fibrosis for all lines, from other papers, but no statistical analysis
179	52	Chandra et al., 2015	https://www.embase.com/search/results?subaction=viewrecord&id=L606481315&from=export http://dx.doi.org/10.1152/ajpheart.00519.2015 https://journals.physiology.org/doi/pdf/10.1152/ajpheart.00519.2015	USA	2015	TNNT2	F72L	VUS	cTnT	Sarcomeric		81	Mutant protein	Western blot		Rat	Sprague Dawley	Male	3-4	Months	4-6M		Induced			Wild-Type	No																	F70L in humans; α-fibers (normal)
180	52	Chandra et al., 2015	https://www.embase.com/search/results?subaction=viewrecord&id=L606481315&from=export http://dx.doi.org/10.1152/ajpheart.00519.2015 https://journals.physiology.org/doi/pdf/10.1152/ajpheart.00519.2015	USA	2015	TNNT2	F72L	VUS	cTnT	Sarcomeric		78	Mutant protein	Western blot		Rat	Sprague Dawley	Male	3-4	Months	4-6M		Induced			Wild-Type	Yes																	F70L in humans; β-fibers (PTU-treated)
181	53	Chang et al., 2018	https://www.pnas.org/content/pnas/115/37/9276.full.pdf	USA	2018	MYBPC3	R943X	Pathogenic	Myosin binding Protein C	Sarcomeric																							iPSC-CMs	2D	Human	Male	30 days	Patient-derived	Healthy unrelated
182	53	Chang et al., 2018	https://www.pnas.org/content/pnas/115/37/9276.full.pdf	USA	2018	MYH7	R723C	Pathogenic	β-MHC	Sarcomeric																							iPSC-CMs	2D	Human	Male	30 days	Patient-derived	Healthy unrelated
183	53	Chang et al., 2018	https://www.pnas.org/content/pnas/115/37/9276.full.pdf	USA	2018	MYH7	R403Q	Pathogenic	β-MHC	Sarcomeric																							iPSC-CMs	2D	Human	Female	30 days	Patient-derived	Healthy unrelated
184	53	Chang et al., 2018	https://www.pnas.org/content/pnas/115/37/9276.full.pdf	USA	2018	MYH7	R719W	Pathogenic	β-MHC	Sarcomeric																							iPSC-CMs	2D	Human	Male	30 days	Patient-derived	Healthy unrelated
185	53	Chang et al., 2018	https://www.pnas.org/content/pnas/115/37/9276.full.pdf	USA	2018	MYH7	R663H	Pathogenic	β-MHC	Sarcomeric																							iPSC-CMs	2D	Human	Male	30 days	Patient-derived	Healthy unrelated
186	54	Chen et al., 2012	https://www.ncbi.nlm.nih.gov/pmc/articles/PMC3402395/pdf/pone.0041574.pdf	USA	2012	MHC	R403Q	Pathogenic	α-MHC	Sarcomeric	Heterozygous					Mouse	C57BL/6J	Male	60 days				Induced			Littermates age- and sex-matched
187	54	Chen et al., 2012	https://www.ncbi.nlm.nih.gov/pmc/articles/PMC3402395/pdf/pone.0041574.pdf	USA	2012	MHC	R403Q	Pathogenic	α-MHC	Sarcomeric	Heterozygous					Mouse	C57BL/6J	Male	120 days				Induced	Ageing		Littermates age- and sex-matched
188	54	Chen et al., 2012	https://www.ncbi.nlm.nih.gov/pmc/articles/PMC3402395/pdf/pone.0041574.pdf	USA	2012	MHC	R403Q	Pathogenic	α-MHC	Sarcomeric	Heterozygous					Mouse	C57BL/6J	Male	240 days				Induced	Ageing		Littermates age- and sex-matched
189	55	Chen et al., 2013	https://www.embase.com/search/results?subaction=viewrecord&id=L369884819&from=export http://dx.doi.org/10.3389/fphys.2013.00205 http://www.frontiersin.org/Journal/FullText.aspx?ART_DOI=10.3389/fphys.2013.00205&name=Striated_Muscle_Physiology&x=y#h8	USA	2013	MHC	R403Q	Pathogenic	α-MHC	Sarcomeric	Heterozygous	10-12	Mutant protein	SDS Page		Mouse	C57/Bl6	Male	2.5	Months	0-3M		Induced			Littermates sex-matched		No																2 wk sham at 2 months
190	55	Chen et al., 2013	https://www.embase.com/search/results?subaction=viewrecord&id=L369884819&from=export http://dx.doi.org/10.3389/fphys.2013.00205 http://www.frontiersin.org/Journal/FullText.aspx?ART_DOI=10.3389/fphys.2013.00205&name=Striated_Muscle_Physiology&x=y#h8	USA	2013	MHC	R403Q	Pathogenic	α-MHC	Sarcomeric	Heterozygous	10-12	Mutant protein	SDS Page		Mouse	C57/Bl6	Male	2.5	Months	0-3M		Induced	TAC		Littermates sex-matched		Yes																2 wk TAC at 2 months
191	55	Chen et al., 2013	https://www.embase.com/search/results?subaction=viewrecord&id=L369884819&from=export http://dx.doi.org/10.3389/fphys.2013.00205 http://www.frontiersin.org/Journal/FullText.aspx?ART_DOI=10.3389/fphys.2013.00205&name=Striated_Muscle_Physiology&x=y#h8	USA	2013	MHC	R403Q	Pathogenic	α-MHC	Sarcomeric	Heterozygous	10-12	Mutant protein	SDS Page		Mouse	C57/Bl6	Male	4.25	Months	4-6M		Induced	Ageing		Littermates	Unclear	Yes		No														9 wk sham at 2 months
192	55	Chen et al., 2013	https://www.embase.com/search/results?subaction=viewrecord&id=L369884819&from=export http://dx.doi.org/10.3389/fphys.2013.00205 http://www.frontiersin.org/Journal/FullText.aspx?ART_DOI=10.3389/fphys.2013.00205&name=Striated_Muscle_Physiology&x=y#h8	USA	2013	MHC	R403Q	Pathogenic	α-MHC	Sarcomeric	Heterozygous	10-12	Mutant protein	SDS Page		Mouse	C57/Bl6	Male	4.25	Months	4-6M	36% died after TAC	Induced	TAC		Littermates	Unclear	Yes		Yes														9 wk TAC at 2 months
193	56	Chen et al., 2015	https://www.sciencedirect.com/science/article/abs/pii/S0960076014003173?via%3Dihub	China	2014	TNNT2	R92Q	Pathogenic	cTnT	Sarcomeric				Western Blot quantified	PCR	Mouse		Female	32	Weeks	7-9M		Induced			Non-transgenic age- and sex-matched	Yes	No																Described from reference: fibrosis, myocyte disarray, no hypertrophy
194	57	Chen et al., 2019	https://www.ncbi.nlm.nih.gov/pmc/articles/PMC6547414/pdf/gkz218.pdf	China	2019	GTPBP3	KO	Unknown	GTP binding protein 3	Non-sarcomeric	Heterozygous & homozygous				Genotyping	Zebrafish	Danio rerio		1	Years	>12M		Induced			Wild-type			Yes			Yes												Danio rerio
195	58	Chen et al., 2020	https://link.springer.com/article/10.1007/s11427-019-1627-y	China	2020	MYH7B	KO	Unknown	myosin heavy chain	Sarcomeric	Heterozygous	50	Endogenous protein	Western blot quantified	Sequencing	Rat	Sprague Dawley		12	Weeks	0-3M		Induced			Littermates		Yes		No		No												Human equivalent: MYH7
196	58	Chen et al., 2020	https://link.springer.com/article/10.1007/s11427-019-1627-y	China	2020	MYH7B	KO	Unknown	myosin heavy chain	Sarcomeric	Homozygous	0	Endogenous protein	Western blot quantified	Sequencing	Rat	Sprague Dawley		12	Weeks	0-3M		Induced			Littermates		Yes		No		No												Human equivalent: MYH7
197	58	Chen et al., 2020	https://link.springer.com/article/10.1007/s11427-019-1627-y	China	2020	MYH7B	KO	Unknown	myosin heavy chain	Sarcomeric	Heterozygous	50	Endogenous protein	Western blot quantified	Sequencing	Rat	Sprague Dawley		30	Weeks	7-9M		Induced			Littermates		Yes		Yes; shown, not quantified		Yes; shown, not quantified												Human equivalent: MYH7
198	58	Chen et al., 2020	https://link.springer.com/article/10.1007/s11427-019-1627-y	China	2020	MYH7B	KO	Unknown	myosin heavy chain	Sarcomeric	Homozygous	0	Endogenous protein	Western blot quantified	Sequencing	Rat	Sprague Dawley		30	Weeks	7-9M		Induced			Littermates		Yes		Yes; shown, not quantified		Yes; shown, not quantified												Human equivalent: MYH7
199	58	Chen et al., 2020	https://link.springer.com/article/10.1007/s11427-019-1627-y	China	2020	MYH7B	KO	Unknown	MHC	Sarcomeric	Heterozygous	50	Endogenous protein	Western blot quantified	Sequencing	Rat	Sprague Dawley						Induced			Littermates							Primary isolated ventricular cardiomyocytes	2D	Rat					Yes				Human equivalent: MYH7
200	58	Chen et al., 2020	https://link.springer.com/article/10.1007/s11427-019-1627-y	China	2020	MYH7B	KO	Unknown	MHC	Sarcomeric	Homozygous	0	Endogenous protein	Western blot quantified	Sequencing	Rat	Sprague Dawley						Induced			Littermates							Primary isolated ventricular cardiomyocytes	2D	Rat					Yes				Human equivalent: MYH7
201	59	Cheng et al., 2013	https://journals.physiology.org/doi/pdf/10.1152/ajpheart.00929.2012	USA	2013	MYBPC3	KO	Unknown	Myosin binding Protein C	Sarcomeric	Heterozygous	68	Endogenous protein	Western blot quantified		Mouse	SV/129	Male	6	Months	4-6M		Induced			Wild-type age-matched	Yes	No	No	No	No	No												Prolonged QRS and QT
202	59	Cheng et al., 2013	https://journals.physiology.org/doi/pdf/10.1152/ajpheart.00929.2012	USA	2013	MYBPC3	KO	Unknown	Myosin binding Protein C	Sarcomeric	Heterozygous	68	Endogenous protein	Western blot quantified		Mouse	SV/129	Male	6	Months	4-6M		Induced			Wild-type age-matched							Primary isolated ventricular cardiomyocytes	2D	Mouse					No				Prolonged QRS and QT
203	60	Cheng et al., 2021	https://www.mdpi.com/2076-2615/11/5/1240	UK	2021											Cat	Mixed	Male and female	2.5-11	Years	>12M		Spontaneous			Healthy																		Subclinical HCM
204	60	Cheng et al., 2021	https://www.mdpi.com/2076-2615/11/5/1240	UK	2021											Cat	Mixed	Male and female	2-17.3	Years	>12M		Spontaneous			Healthy																		CHF
205	61	Cheng et al., 2022	https://doi.org/10.1016/j.scr.2022.102848	China	2022	MYBPC3	R502W	Conflicting	Myosin binding Protein C	Sarcomeric	Heterozygous				Sequencing																		iPSC	2D	Human	Male		Patient-derived						H9 Sendai viral genome check negative control and transfected PBMC with Sendai as positive control; unstained cells negative control FACS; karyotype from 20 clones
206	E	Chetboul et al., 2006	https://pubmed.ncbi.nlm.nih.gov/16734102/
207	62	Chetboul et al., 2006	https://onlinelibrary.wiley.com/doi/full/10.1111/j.1740-8261.2006.00143.x?sid=nlm%3Apubmed	France	2006											Cat	Maine Coon	Male	1.66	Years	>12M		Spontaneous			Healthy	Yes	Yes
208	63	Chetboul et al., 2012	https://www.sciencedirect.com/science/article/pii/S1760273412001038?via%3Dihub	France	2012											Cat	Sphynx	Male and female	4.2 ± 2.5	Years	>12M		Spontaneous			Healthy	Unclear																	Hypertrophy also part of diagnostic criteria for HCM
209	E	Chiang et al., 2020	https://www.sciencedirect.com/science/article/abs/pii/S1043661819329032?via%3Dihub
210	E	Chiang
211	E	Chidipi
212	64	Chiu et al., 1999	https://www.sciencedirect.com/science/article/pii/S1054880798000313?via%3Dihub	Taiwan	1999											Pig	Landrace		6-9	Months	7-9M		Spontaneous			Healthy		Yes		Yes		Yes; shown, not quantified
213	65	Chouchani et al., 2014	https://www.ncbi.nlm.nih.gov/pmc/articles/PMC3976382/pdf/pone.0094157.pdf	UK	2014	Ndufs4	KO	Unknown	Ndufs4	Non-sarcomeric	Homozygous					Mouse	C57BL/6J	Male and female	8-24	Weeks	4-6M		Induced			Littermates				No
214	66	Chowdhury et al., 2020	https://www.ncbi.nlm.nih.gov/pmc/articles/PMC7075858/pdf/fphys-11-00107.pdf	USA	2020	PLN	KO	Unknown	PLN	Sarcomeric						Mouse	FVB/N		16	Weeks	4-6M		Induced			Non-transgenic	No	No	No	No		No												Knockout and heterozygous mixed; what kind of zygosity is this?
215	66	Chowdhury et al., 2020	https://www.ncbi.nlm.nih.gov/pmc/articles/PMC7075858/pdf/fphys-11-00107.pdf	USA	2020	TNNT2	R92Q	Pathogenic	cTnT	Sarcomeric						Mouse	FVB/N		16	Weeks	4-6M		Induced			Non-transgenic	Yes	No	No	Yes		Yes; shown, not quantified												Homozygous?
216	66	Chowdhury et al., 2020	https://www.ncbi.nlm.nih.gov/pmc/articles/PMC7075858/pdf/fphys-11-00107.pdf	USA	2020	TNNT2/PLN	R92Q, KO	Unknown	cTnT/PLN	Sarcomeric	Heterozygous/homozygous					Mouse	FVB/N		16	Weeks	4-6M		Induced	Double mutation		Non-transgenic	No	No	No	Yes		No
217	67	Christiansen et al., 2015 A	https://journals.physiology.org/doi/pdf/10.1152/ajpheart.00727.2014	Denmark	2015											Cat	Mixed	Male and female	6.6 +- 0.8	Years	>12M		Spontaneous			Healthy age-matched		Yes	Yes	Yes; shown, not quantified														Maine Coon 5/9, British Shorthair 2/9, Exotic Shorthair 1/9, Norwegian Forest Cat 1/9.
218	68	Christiansen et al., 2015 B	https://www.sciencedirect.com/science/article/pii/S1760273415000946?via%3Dihub	Denmark	2015											Cat	Mixed	Male and female	2.2-8.9	Years	>12M		Spontaneous			Healthy age-matched		Yes				Yes; shown, not quantified
219	69	Christodoulou et al., 2014	https://www.ncbi.nlm.nih.gov/pmc/articles/PMC3934171/pdf/JCI70108.pdf	USA	2014	FHL1	Fhl1lacz	Unknown	FHL1	Non-sarcomeric	Heterozygous				Genotyping	Mouse	Black Swiss	Male and female					Induced			Littermates
220	69	Christodoulou et al., 2014	https://www.ncbi.nlm.nih.gov/pmc/articles/PMC3934171/pdf/JCI70108.pdf	USA	2014	MHC	R403Q	Pathogenic	α-MHC	Sarcomeric	Heterozygous				Genotyping	Mouse	129SvEv	Male					Induced			Littermates				Yes; shown, not quantified														Cyclosporin in diet used to promote hypertrophic modeling; should be mentioned somewhere?
221	69	Christodoulou et al., 2014	https://www.ncbi.nlm.nih.gov/pmc/articles/PMC3934171/pdf/JCI70108.pdf	USA	2014	MHC	R403Q	Pathogenic	α-MHC	Sarcomeric	Heterozygous				Genotyping	Mouse	129SvEv	Female					Induced			Littermates
222	69	Christodoulou et al., 2014	https://www.ncbi.nlm.nih.gov/pmc/articles/PMC3934171/pdf/JCI70108.pdf	USA	2014	MHC	R403Q/Fhl1lacz/lacz	Unknown	α-MHC/FHL-1	Sarcomeric	Heterozygous/homozygous				Genotyping	Mouse	129/Black Swiss	Female					Induced			Littermates
223	69	Christodoulou et al., 2014	https://www.ncbi.nlm.nih.gov/pmc/articles/PMC3934171/pdf/JCI70108.pdf	USA	2014	MHC	R403Q/Fhl1lacz	Unknown	α-MHC/FHL-1	Sarcomeric	Double heterozygous				Genotyping	Mouse	129/Black Swiss	Male					Induced			Littermates																		Hypertrophy measured against R92Q alone
224	70	Chuan et al., 2012	https://www.ncbi.nlm.nih.gov/pmc/articles/PMC3379014/pdf/main.pdf	USA	2012	MHC	R403Q	Pathogenic	α-MHC	Sarcomeric	Heterozygous				PCR	Mouse		Male	20-25	Weeks	4-6M		Induced			Littermates age- and sex-matched							Primary isolated ventricular cardiomyocytes	2D	Mouse					Yes	No			Hypertrophy, disarray and fibrosis described from references
225	71	Cibi et al., 2020	https://doi.org/10.1016/j.celrep.2020.108288	Singapore	2020	PRDM16	KO	Unknown	AMPK γ2	Non-sarcomeric	Homozygous		Endogenous mRNA	PCR quantified		Mouse	C57Bl/6 x 129sv	Male and female	3	Months	0-3M		Induced			Wild-type sex-matched	No	No
226	71	Cibi et al., 2020	https://doi.org/10.1016/j.celrep.2020.108288	Singapore	2020	PRDM16	KO	Unknown	PR-domain containing 16	Non-sarcomeric	Homozygous		Endogenous mRNA	PCR quantified		Mouse	C57Bl/6 x 129sv	Male and female	12	Months	10-12M		Induced			Wild-type sex-matched		Yes	Yes	Yes; shown, not quantified
227	71	Cibi et al., 2020	https://doi.org/10.1016/j.celrep.2020.108288	Singapore	2020	PRDM16/MYH6	KO	Unknown	PR-domain containing 16 / α-MYH	Sarcomeric	Homozygous					Mouse	C57Bl/6 x 129sv	Male and female	3	months	0-3M		induced			Wild-type		Yes
228	72	Clippinger et al., 2021	https://rupress.org/jgp/article/153/5/e202012787/211992/Mechanical-dysfunction-of-the-sarcomere-induced-by	USA	2021	TNNT2	R92Q	Pathogenic	cTnT	Sarcomeric	Homozygous				Sequencing																		iPSC-CMs	2D	Human		> 30 days	Engineered		No				Age at least 30 days, as mentioned in the text
229	73	Cohn et al., 2019	https://www.ncbi.nlm.nih.gov/pmc/articles/PMC6335568/pdf/main.pdf	USA	2019	MYH7	R403Q	Pathogenic	Myosin Heavy chain	Sarcomeric	Heterozygous				Sequencing																		iPSC-CMs	3D	Human		30-35 days	Engineered	Isogenic	Yes	Yes		Yes; shown, not quantified
230	73	Cohn et al., 2019	https://www.ncbi.nlm.nih.gov/pmc/articles/PMC6335568/pdf/main.pdf	USA	2019	MYH7	V606M	Pathogenic	myosin heavy chain	Sarcomeric	Heterozygous				Sequencing																		iPSC-CMs	3D	Human		30-35 days	Engineered	Isogenic
231	73	Cohn et al., 2019	https://www.ncbi.nlm.nih.gov/pmc/articles/PMC6335568/pdf/main.pdf	USA	2019	MYBPC3	W792fs	Pathogenic	Myosin binding Protein C	Sarcomeric	Heterozygous			Western Blot quantified	Sequencing																		iPSC-CMs	3D	Human		30-35 days	Engineered	Isogenic	Yes
232	73	Cohn et al., 2019	https://www.ncbi.nlm.nih.gov/pmc/articles/PMC6335568/pdf/main.pdf	USA	2019	MYBPC3	R502W	Conflicting	Myosin binding Protein C	Sarcomeric	Heterozygous	~90	Endogenous protein	Western Blot quantified	Sequencing																		iPSC-CMs	3D	Human		30-35 days	Engineered	Isogenic	Yes
233	74	Connolly et al., 2003	https://journals.sagepub.com/doi/pdf/10.1016/S1098-612X%2803%2900007-X	UK	2003											Cat	Mixed	Male and female	54 (11-108)	Months	>12M		Spontaneous			Healthy		Yes																Domestic shorthair 10/16, domestic longhair 3/16, Maine Coon 1/16, British Shorthair 1/16, Sphinx 1/16
234	75	Coppini et al., 2017	https://www.ahajournals.org/doi/10.1161/CIRCHEARTFAILURE.116.003565	Italy	2017	TNNT2	R92Q	Pathogenic	cTnT	Sarcomeric	Heterozygous				PCR	Mouse	C57BL/6N	Male	11 to 12	Months	10-12M		Induced			Littermates age-matched	Yes	Yes		Yes		Yes
235	75	Coppini et al., 2017	https://www.ahajournals.org/doi/10.1161/CIRCHEARTFAILURE.116.003565	Italy	2017	TNNT2	R92Q	Pathogenic	cTnT	Sarcomeric	Heterozygous				PCR	Mouse	C57BL/6N	Male	11 to 12	Months	10-12M		Induced			Littermates age-matched							Primary isolated ventricular cardiomyocytes	2D	Mouse					Yes		Yes
236	76	Coutu et al., 2004	https://www.embase.com/search/results?subaction=viewrecord&id=L38656410&from=export http://dx.doi.org/10.1161/01.RES.0000126923.46786.FD https://www.ahajournals.org/doi/pdf/10.1161/01.RES.0000126923.46786.FD?download=true	USA	2004	Tpm1	A63V	Conflicting	Tropomyosin	Sarcomeric		25.7±1.0	Mutant protein	Western Blot		Rat (isolated)	Sprague Dawley	Female								Non-transgenic sex-matched							Primary isolated ventricular cardiomyocytes	2D	Rat					Yes				Human equivalent: TPM1
237	76	Coutu et al., 2004	https://www.embase.com/search/results?subaction=viewrecord&id=L38656410&from=export http://dx.doi.org/10.1161/01.RES.0000126923.46786.FD https://www.ahajournals.org/doi/pdf/10.1161/01.RES.0000126923.46786.FD?download=true	USA	2004	Tpm1	E180G	Pathogenic	Tropomyosin	Sarcomeric		~60	Mutant protein	Western blot	PCR	Mouse	C57/Bl6	Female								Non-transgenic							Primary isolated ventricular cardiomyocytes	2D	Mouse					No
238	77	Crocini et al., 2013	https://link.springer.com/content/pdf/10.1007/s00395-013-0349-x.pdf	Germany	2013	ANKRD1	P52A	VUS	Ankyrin repeat domain 1	Sarcomeric				Western blot		Rat (isolated)																	Cardiomyocyte	3D	Rat		8, 10, 13, 15 days	Engineered	Transgenic WT human protein	No				Neonatal ventricular CMs
239	77	Crocini et al., 2013	https://link.springer.com/content/pdf/10.1007/s00395-013-0349-x.pdf	Germany	2013	ANKRD1	T123M	Conflicting	Ankyrin repeat domain 2	Sarcomeric				Western blot		Rat (isolated)																	Cardiomyocyte	3D	Rat		8, 10, 13, 15 days	Engineered	Transgenic WT human protein	No				Neonatal ventricular CMs
240	77	Crocini et al., 2013	https://link.springer.com/content/pdf/10.1007/s00395-013-0349-x.pdf	Germany	2013	ANKRD1	I280V	Conflicting	Ankyrin repeat domain 3	Sarcomeric				Western blot		Rat (isolated)																	Cardiomyocyte	3D	Rat		8, 10, 13, 15 days	Engineered	Transgenic WT human protein	No				Neonatal ventricular CMs
241	78	Crocini et al., 2016	https://www.ncbi.nlm.nih.gov/pmc/articles/PMC4767219/	Italy	2016	TNNT2	Delta-160E	Conflicting	cTnT	Sarcomeric	Heterozygous	35	Mutant protein		PCR	Mouse	C57BL/6J		20 to 32	Weeks	4-6M		Induced			Wild-type age-matched							Primary isolated ventricular cardiomyocytes	2D	Mouse					Yes			Yes
242	79	Da'as et al., 2020	https://onlinelibrary.wiley.com/doi/pdfdirect/10.1002/jcp.29441?download=true	Qatar	2020	MYBPC3	c.654+2_654+4dupTGG targeting exon 5	VUS	Myosin binding Protein C	Sarcomeric					PCR	Zebrafish	Danio rerio		72	hours postfertilization (hpf)	0-3M		Induced			Control morpholino		yes				Yes; shown, not quantified
243	79	Da'as et al., 2020	https://onlinelibrary.wiley.com/doi/pdfdirect/10.1002/jcp.29441?download=true	Qatar	2020	MYBPC3	c.772+1G>A targeting exon 6	Likely pathogenic	Myosin binding Protein C	Sarcomeric					PCR	Zebrafish	Danio rerio		72	hours postfertilization (hpf)	0-3M		Induced			Control morpholino		yes				Yes; shown, not quantified
244	80	Da’as et al., 2022	https://www.mdpi.com/1422-0067/23/16/8840	Qatar	2022	MYBPC3	KO	Unknown	Myosin binding Protein C	Sarcomeric	Heterozygous				Sequencing	Zebrafish			72	hpf	0-3M		Induced			Transgenic WT protein age-matched		Yes
245	80	Da’as et al., 2022	https://www.mdpi.com/1422-0067/23/16/8840	Qatar	2022	MYBPC3	KO	Unknown	Myosin binding Protein C	Sarcomeric	Heterozygous				Sequencing	Zebrafish			3 or 6	Months	4-6M		Induced			Transgenic WT protein age-matched		Yes	Yes; shown, not quantified	Yes; shown, not quantified		Yes; shown, not quantified
246	80	Da’as et al., 2022	https://www.mdpi.com/1422-0067/23/16/8840	Qatar	2022	MYBPC3	KO	Unknown	Myosin binding Protein C	Sarcomeric	Homozygous				PCR	Zebrafish			3 or 6	Months	4-6M		Induced			Transgenic WT protein age-matched		Yes	Yes; shown, not quantified	Yes; shown, not quantified	No	Yes; shown, not quantified
247	81	Dainis et al., 2020	https://escholarship.org/content/qt7pj135sb/qt7pj135sb.pdf?t=qgqs5t	USA	2020	MYH7	R403Q	Pathogenic	Myosin Heavy chain	Sarcomeric	Heterozygous				Sequencing																		iPSC-CMs	2D	Human	Female	34-37 days	Patient-derived	Healthy unrelated sex-matched		Yes			Sibling 1
248	81	Dainis et al., 2020	https://escholarship.org/content/qt7pj135sb/qt7pj135sb.pdf?t=qgqs5t	USA	2020	MYH7	R403Q	Pathogenic	Myosin Heavy chain	Sarcomeric	Heterozygous				Sequencing																		iPSC-CMs	2D	Human		34-37 days	Patient-derived	Healthy unrelated sex-matched		Yes			Sibling 2
249	82	Dambrot et al., 2014	https://www.ncbi.nlm.nih.gov/pmc/articles/PMC4190898/pdf/jcmm0018-1509.pdf	Netherlands	2014	MYBPC3	W792fs [c.2373dupG]	Pathogenic	Myosin binding Protein C	Sarcomeric					PCR																		iPSC-CMs	2D	Human		33 days	Patient-derived	Healthy unrelated		Yes			HCM1
250	82	Dambrot et al., 2014	https://www.ncbi.nlm.nih.gov/pmc/articles/PMC4190898/pdf/jcmm0018-1509.pdf	Netherlands	2014	MYBPC3	W792fs [c.2373dupG]	Pathogenic	Myosin binding Protein C	Sarcomeric					PCR																		iPSC-CMs	2D	Human		33 days	Patient-derived	Healthy unrelated		Yes			HCM2
251	82	Dambrot et al., 2014	https://www.ncbi.nlm.nih.gov/pmc/articles/PMC4190898/pdf/jcmm0018-1509.pdf	Netherlands	2014	MYBPC3	W792fs [c.2373dupG]	Pathogenic	Myosin binding Protein C	Sarcomeric					PCR																		iPSC-CMs	2D	Human		33 days	Patient-derived	Healthy unrelated		Yes			HCM3
252	83	Danielson et al., 2013	https://faseb.onlinelibrary.wiley.com/doi/pdfdirect/10.1096/fj.12-221994?download=true	USA	2012	miR-17-92	OE	VUS	miR-17-92	Non-sarcomeric	Heterozygous				PCR	Mouse			1 to 3	Months	0-3M		Induced			Littermates age-matched		Yes		No	No after stimulation
253	83	Danielson et al., 2013	https://faseb.onlinelibrary.wiley.com/doi/pdfdirect/10.1096/fj.12-221994?download=true	USA	2012	miR-17-92	OE	VUS	miR-17-92	Non-sarcomeric	Homozygous				PCR	Mouse			1 to 3	Months	0-3M	2 months	Induced			Littermates age-matched		Yes	Yes	No	Yes after stimulation	No
254	84	Davis et al., 2010	https://journals.plos.org/plosone/article?id=10.1371/journal.pone.0009140	USA	2010	TNNI3	R193H	Unknown	cTnI	Sarcomeric	Heterozygous	58 ± 3	Mutant protein	Western blot		Rat (isolated)	Sprague Dawley	Female					Induced			Wild-type sex-matched							Primary isolated ventricular cardiomyocytes	2D	Rat					Yes
255	84	Davis et al., 2010	https://journals.plos.org/plosone/article?id=10.1371/journal.pone.0009140	USA	2010	TPM1	A63V	Conflicting	Tropomyosin	Sarcomeric	Heterozygous	18 ± 5	Mutant protein	Western blot		Rat (isolated)	Sprague Dawley	Female					Induced			Wild-type sex-matched							Primary isolated ventricular cardiomyocytes	2D	Rat					Yes
256	84	Davis et al., 2010	https://journals.plos.org/plosone/article?id=10.1371/journal.pone.0009140	USA	2010	TNNI3/TPM1	R193H/A63V	Unknown	cTnI/αTm	Sarcomeric	Double heterozygous	~50-52/~10-12	Mutant protein	Western blot		Rat (isolated)	Sprague Dawley	Female					Induced			Wild-type sex-matched							Primary isolated ventricular cardiomyocytes	2D	Rat					Yes
257	84	Davis et al., 2010	https://journals.plos.org/plosone/article?id=10.1371/journal.pone.0009140	USA	2010	TNNC1	G159D	Likely pathogenic	cTnC	Sarcomeric	Heterozygous	60 ± 4	Mutant protein	Western blot		Rat (isolated)	Sprague Dawley	Female					Induced			Wild-type sex-matched							Primary isolated ventricular cardiomyocytes	2D	Rat					No
258	84	Davis et al., 2010	https://journals.plos.org/plosone/article?id=10.1371/journal.pone.0009140	USA	2010	TNNC1/TNNI3	G159D/R193H	Unknown	cTnC/cTnI	Sarcomeric	Double heterozygous	50 ± 2/50 ± 2	Mutant protein	Western blot		Rat (isolated)	Sprague Dawley	Female					Induced			Wild-type sex-matched							Primary isolated ventricular cardiomyocytes	2D	Rat					Yes
259	84	Davis et al., 2010	https://journals.plos.org/plosone/article?id=10.1371/journal.pone.0009140	USA	2010	TNNI3	R146G	Unknown	cTnI	Sarcomeric	Heterozygous		Mutant protein	Western blot		Rat (isolated)	Sprague Dawley	Female					Induced			Wild-type sex-matched							Primary isolated ventricular cardiomyocytes	2D	Rat					Yes
260	84	Davis et al., 2010	https://journals.plos.org/plosone/article?id=10.1371/journal.pone.0009140	USA	2010	TNNI3/TPM1	R146G/A63V	Unknown	cTnI/αTm	Sarcomeric	Double heterozygous	20 ± 5/15 ± 7	Mutant protein	Western blot		Rat (isolated)	Sprague Dawley	Female					Induced			Wild-type sex-matched							Primary isolated ventricular cardiomyocytes	2D	Rat					Yes
261	85	De Jong et al., 2022	https://www.mdpi.com/1422-https://www.ahajournals.org/doi/10.1161/CIRCGEN.121.003563?url_ver=Z39.88-2003&rfr_id=ori:rid:crossref.org&rfr_dat=cr_pub%20%200pubmed	USA	2022	WTIP	Y233F	Unknown	WTIP	Non-sarcomeric					Luciferase assay	Zebrafish			48	hpf	0-3M		Induced			Scrambled control	Yes																	Hours post fertilization
262	85	De Jong et al., 2022	https://www.ahajournals.org/doi/10.1161/CIRCGEN.121.003563?url_ver=Z39.88-2003&rfr_id=ori:rid:crossref.org&rfr_dat=cr_pub%20%200pubmed	USA	2022	WTIP	Y233F	Unknown	WTIP	Non-sarcomeric		50			PCR	Rat (isolated)	Sprague Dawley		2-3	Days	0-3M												Primary isolated ventricular cardiomyocytes	2D	Rat			Engineered	Scrambled control		Yes
263	85	De Jong et al., 2022	https://www.ahajournals.org/doi/10.1161/CIRCGEN.121.003563?url_ver=Z39.88-2003&rfr_id=ori:rid:crossref.org&rfr_dat=cr_pub%20%200pubmed	USA	2022	WTIP	Y233F	Unknown	WTIP	Non-sarcomeric			Mutant mRNA	PCR quantified	PCR																		iPSC-CMs		Human		30-35 days	Patient-derived		Yes	Yes			Day 25 replate, day 30-35 for calcium transients
264	86	de Lange et al., 2011	https://www.ahajournals.org/doi/pdf/10.1161/CIRCRESAHA.111.242354?download=true	USA	2011	MYBPC3	KO	Unknown	Myosin binding Protein C	Sarcomeric	Homozygous			Western blot		Mouse	E129X1 x SvJ		1	Days	0-3M		Induced			Wild-type		No
265	86	de Lange et al., 2011	https://www.ahajournals.org/doi/pdf/10.1161/CIRCRESAHA.111.242354?download=true	USA	2011	MYBPC3	KO	Unknown	Myosin binding Protein C	Sarcomeric	Homozygous			Western blot		Mouse	E129X1 x SvJ		10	Days	0-3M		Induced			Wild-type		Yes
266	86	de Lange et al., 2011	https://www.ahajournals.org/doi/pdf/10.1161/CIRCRESAHA.111.242354?download=true	USA	2011	MYBPC3	KO	Unknown	Myosin binding Protein C	Sarcomeric	Homozygous			Western blot		Mouse	E129X1 x SvJ		35	Days	0-3M		Induced			Wild-type		Yes
267	86	de Lange et al., 2011	https://www.ahajournals.org/doi/pdf/10.1161/CIRCRESAHA.111.242354?download=true	USA	2011	MYBPC3	KO	Unknown	Myosin binding Protein C	Sarcomeric	Homozygous			Western blot		Mouse	E129X1 x SvJ		1	Days	0-3M		Induced			Wild-type							Primary isolated ventricular cardiomyocytes	3D	Mouse		8 days			No	No		Unclear	ECTs
268	87	de Resende et al., 2006	https://journals.lww.com/cardiovascularpharm/Fulltext/2006/12000/Combined_Effects_of_Low_Dose_Spironolactone_and.1.aspx	USA	2006											Rat	SS/Mcwi		11	Weeks	0-3M		Spontaneous
269	87	de Resende et al., 2006	https://journals.lww.com/cardiovascularpharm/Fulltext/2006/12000/Combined_Effects_of_Low_Dose_Spironolactone_and.1.aspx	USA	2006											Rat	SS-16^(BN)/Mcwi		11	Weeks	0-3M		Induced							Yes; described not shown		Yes; shown, not quantified
270	88	Debold et al., 2007	https://journals.physiology.org/doi/pdf/10.1152/ajpheart.00128.2007	USA	2007	α-MHC	R403Q	Pathogenic	α-MHC	Sarcomeric	Homozygous					Mouse			7	Days	0-3M		Induced			Wild-type
271	88	Debold et al., 2007	https://journals.physiology.org/doi/pdf/10.1152/ajpheart.00128.2007	USA	2007	α-MHC	R453C	Pathogenic	α-MHC	Sarcomeric	Homozygous					Mouse			7	Days	0-3M		Induced			Wild-type
272	89	Dementyeva et al., 2019	https://link.springer.com/content/pdf/10.1134/S0006297919030118.pdf	Russia	2019	MYBPC3	R326Q	Benign	Myosin binding Protein C	Sarcomeric	Heterozygous				Sequencing																		iPSC-CMs	2D	Human	Male	74 days	Patient-derived	Healthy unrelated	Yes		Yes
273	90	Dementyeva, E. V. et al., 2020	https://www.sciencedirect.com/science/article/pii/S1873506120301410	Russia	2020	MYH7	M659I	VUS	β-MHC	Sarcomeric	Heterozygous				Sequencing																		iPSC	2D	Human	Male		Patient-derived
274	91	den Toom et al., 2017	https://www.tandfonline.com/doi/pdf/10.1080/01652176.2016.1244618?needAccess=true	Netherlands	2016											Cat	Mixed	Male and female	4.7 +- 3.1	Years	>12M		Spontaneous																					Control also HCM, pilot study using clopidogrel; control = placebo. Breeds: Sphynx 4, Domestic Shorthair 4, Norwegian Forest Cat 2, Maine Coon 1, Ragdoll 1, British Shorthair 1, Burmese 1
275	92	Desjardins et al., 2012	https://www.ahajournals.org/doi/pdf/10.1161/CIRCIMAGING.111.965772?download=true	USA	2011	MYBPC3	KO	Unknown	Myosin binding Protein C	Sarcomeric	Heterozygous	77 ± 5	Endogenous protein	Western blot		Mouse	SV/129	Male	8 to 10	Weeks	0-3M		Induced			Wild-type age- and sex-matched	No	No
276	92	Desjardins et al., 2012	https://www.ahajournals.org/doi/pdf/10.1161/CIRCIMAGING.111.965772?download=true	USA	2011	MYBPC3	KO	Unknown	Myosin binding Protein C	Sarcomeric	Homozygous	0	Endogenous protein	Western blot		Mouse	SV/129	Male	8 to 10	Weeks	0-3M		Induced			Wild-type age- and sex-matched	No	Yes
277	93	D'Hahan et al., 1997	https://www.sciencedirect.com/science/article/pii/S0014299997830427?via%3Dihub	France	1997											Hamster	BIO 14.6	Male	30	Days	0-3M	There were 3 deaths by 220 days, 9 deaths by 300 days, 19 by 380 days and 32 deaths by 400 days	Spontaneous			Healthy		No
278	93	D'Hahan et al., 1997	https://www.sciencedirect.com/science/article/pii/S0014299997830427?via%3Dihub	France	1997											Hamster	BIO 14.6	Male	65	Days	0-3M		Spontaneous	Ageing		Healthy		No
279	93	D'Hahan et al., 1997	https://www.sciencedirect.com/science/article/pii/S0014299997830427?via%3Dihub	France	1997											Hamster	BIO 14.6	Male	140	Days	4-6M		Spontaneous	Ageing		Healthy		No
280	93	D'Hahan et al., 1997	https://www.sciencedirect.com/science/article/pii/S0014299997830427?via%3Dihub	France	1997											Hamster	BIO 14.6	Male	220	Days	7-9M		Spontaneous			Healthy		Yes	Yes
281	93	D'Hahan et al., 1997	https://www.sciencedirect.com/science/article/pii/S0014299997830427?via%3Dihub	France	1997											Hamster	BIO 14.6	Male	220	Days	7-9M		Spontaneous			Healthy							Primary isolated ventricular cardiomyocytes	2D	Hamster					Yes	Yes		Unclear
282	93	D'Hahan et al., 1997	https://www.sciencedirect.com/science/article/pii/S0014299997830427?via%3Dihub	France	1997											Hamster	BIO 14.6	Male	350	Days	10-12M		Spontaneous	Ageing		Healthy		Yes
283	E	Dhandapany et al., 2011	https://www.ncbi.nlm.nih.gov/pmc/articles/PMC3103595/pdf/nihms284985.pdf
284	94	Dhandapany et al., 2021	https://www.science.org/doi/10.1126/sciadv.abb3991?url_ver=Z39.88-2003&rfr_id=ori:rid:crossref.org&rfr_dat=cr_pub%20%200pubmed	USA	2020	ADIPOR1	V146M	VUS	Adiponectin receptor 1	Non-sarcomeric	Heterozygous		Mutant protein	Immunoblot		Mouse		Male and female	12-13	Weeks	0-3M		Induced			Littermates sex-matched		Yes	Yes	Yes														Mutation in HCM patients with diabetes
285	E	Di Nardo et al., 1997	https://pubmed.ncbi.nlm.nih.gov/9389792/
286	95	Dieseldorf et al., 2019	https://www.ncbi.nlm.nih.gov/pmc/articles/PMC6347385/pdf/nihms-1514295.pdf	USA	2019	TNNT2	I79N	Pathogenic	cTnT	Sarcomeric	Heterozygous	50	Mutant protein			Mouse	B6SJL	Male and female	14 to 61	Weeks	4-6M		Induced			Non-transgenic	Yes	No		No	Yes after stimulation
287	95	Dieseldorf et al., 2019	https://www.ncbi.nlm.nih.gov/pmc/articles/PMC6347385/pdf/nihms-1514295.pdf	USA	2019	TNNT2	I79N/R141W	VUS	cTnT	Sarcomeric	Double heterozygous					Mouse	129SvEv x B6SJL	Male and female	14 to 61	Weeks	4-6M		Induced	Double mutation		Non-transgenic	No	No		No	No
288	95	Dieseldorf et al., 2019	https://www.ncbi.nlm.nih.gov/pmc/articles/PMC6347385/pdf/nihms-1514295.pdf	USA	2019	TNNT2	R141W	Pathogenic	cTnT	Sarcomeric	Heterozygous	60	Mutant protein			Mouse	B6SJL	Male and female	14 to 61	Weeks	4-6M		Induced			Non-transgenic	No	No		No	No
289	96	Dieseldorff Jones et al., 2020	https://www.ncbi.nlm.nih.gov/pmc/articles/PMC7081104/pdf/PHY2-8-e14396.pdf	USA	2020	TNNC1	A8V	Pathogenic/likely pathogenic	cTnC	Sarcomeric	Homozygous					Mouse		Male	3	Months	0-3M		Induced			Wild-type sex-matched	No	No
290	96	Dieseldorff Jones et al., 2020	https://www.ncbi.nlm.nih.gov/pmc/articles/PMC7081104/pdf/PHY2-8-e14396.pdf	USA	2020	TNNC1	A8V	Pathogenic/likely pathogenic	cTnC	Sarcomeric	Homozygous					Mouse		Female	3	Months	0-3M		Induced			Wild-type sex-matched	Yes	No
291	97	Dong et al., 2022	https://doi.org/10.1016/j.scr.2021.102622	China	2021	TNNT2	R140C	Pathogenic/likely pathogenic	cTnT	Sarcomeric	Heterozygous				Sequencing																		iPSC	2D	Human	Male		Patient-derived						H9 positive control pluripotency genes
292	98	Dorsch et al., 2021	https://doi.org/10.1016/j.ijcard.2020.08.101	Netherlands	2020	TPM1	E62Q	Likely pathogenic	Tropomyosin	Sarcomeric					IF																		HL-1	2D	Mouse			Engineered	Transfection reagent	Yes
293	98	Dorsch et al., 2021	https://doi.org/10.1016/j.ijcard.2020.08.101	Netherlands	2020	TPM1	M281T	Conflicting	Tropomyosin	Sarcomeric	Heterozygous				IF																		HL-1	2D	Mouse			Engineered	Transfection reagent	Yes
294	99	Dossat et al., 2017	https://faseb.onlinelibrary.wiley.com/doi/pdfdirect/10.1096/fj.201600955RR?download=true	USA	2017	TNNC1	A8V	Likely pathogenic	cTnC	Sarcomeric	Homozygous					Mouse	C57BL/6J	Female	3 to 4	Months	4-6M		Induced			Wild-type age- and sex-matched	No
295	99	Dossat et al., 2017	https://faseb.onlinelibrary.wiley.com/doi/pdfdirect/10.1096/fj.201600955RR?download=true	USA	2017	TNNC1	A8V	Likely pathogenic	cTnC	Sarcomeric	Homozygous					Mouse	C57BL/6J	Female	7 to 8	Months	7-9M		Induced			Wild-type age- and sex-matched	Yes
296	E	Douillard-Guilloux, G.
297	100	Dumka et al., 2006	https://journals.physiology.org/doi/pdf/10.1152/ajpheart.00396.2006	USA	2006	MYL2	E22K	Pathogenic	RLC	Sarcomeric	Heterozygous	60-90				Mouse	B6SJL						Induced			Transgenic WT human protein
298	101	Düsener et al., 2021	https://doi.org/10.1016/j.ejphar.2021.174170	Germany	2021	MYBPC3	KI	Unknown	Myosin binding Protein C	Sarcomeric	Homozygous					Mouse	Black Swiss		15-30	Weeks	4-6M		Induced			Wild-type							Adult cardiomyocyte	2D	Mouse		15-30 weeks			Yes
299	102	Dutsch et al., 2019	https://www.ncbi.nlm.nih.gov/pmc/articles/PMC6890639/pdf/41598_2019_Article_54665.pdf	Germany	2019	MYBPC3	truncating mutation on exon 6 + D282S	Unknown	Myosin binding Protein C	Sarcomeric	Homozygous	25	Endogenous mRNA	PCR quantified		Mouse	Black Swiss		0 to 1	Days	0-3M		Induced			Wild-type							Unpurified cardiac cells	3D	Mouse		15-16 days			Yes
300	E	Dvornikov et al., 2019	https://www.ncbi.nlm.nih.gov/pmc/articles/PMC6705397/pdf/nihms-1532967.pdf
301	103	Dweck et al., 2014	https://www.ncbi.nlm.nih.gov/pmc/articles/PMC4132808/pdf/zbc23097.pdf	USA	2014	TNNI3	R21C	Conflicting	cTnI	Sarcomeric	Homozygous					Mouse	C57BL/6J	Male	6	Months	4-6M		Induced			Wild-type	No	No
302	103	Dweck et al., 2014	https://www.ncbi.nlm.nih.gov/pmc/articles/PMC4132808/pdf/zbc23097.pdf	USA	2014	TNNI3	R21C	Conflicting	cTnI	Sarcomeric	Homozygous					Mouse	C57BL/6J	Male	6	Months	4-6M		Induced			Wild-type							Primary isolated ventricular cardiomyocytes	2D	Mouse					No
303	103	Dweck et al., 2014	https://www.ncbi.nlm.nih.gov/pmc/articles/PMC4132808/pdf/zbc23097.pdf	USA	2014	TNNI3	R21C	Conflicting	cTnI	Sarcomeric	Homozygous					Mouse	C57BL/6J	Male	12 to 15	Months	>12M		Induced			Wild-type	Yes	Yes
304	103	Dweck et al., 2014	https://www.ncbi.nlm.nih.gov/pmc/articles/PMC4132808/pdf/zbc23097.pdf	USA	2014	TNNI3	R21C	Conflicting	cTnI	Sarcomeric	Homozygous					Mouse	C57BL/6J	Male	12 to 15	Months	>12M		Induced			Wild-type							Primary isolated ventricular cardiomyocytes	2D	Mouse					Yes
305	104	Ehsan et al., 2018	https://www.ncbi.nlm.nih.gov/pmc/articles/PMC6117453/pdf/main.pdf	UK	2018	CSRP3	C58G	Conflicting	MLP	Non-sarcomeric	Heterozygous	50	Endogenous protein	Western Blot quantified	PCR	Mouse	C57Bl/6J	Male	2 to 3	Months	0-3M		Induced			Wild-type age- and sex-matched	No	No		No
306	104	Ehsan et al., 2018	https://www.ncbi.nlm.nih.gov/pmc/articles/PMC6117453/pdf/main.pdf	UK	2018	CSRP3	C58G	Conflicting	MLP	Non-sarcomeric	Heterozygous	50	Endogenous protein	Western Blot quantified	PCR	Mouse	C57Bl/6J	Male	6	Months	4-6M		Induced			Wild-type age- and sex-matched		No
307	104	Ehsan et al., 2018	https://www.ncbi.nlm.nih.gov/pmc/articles/PMC6117453/pdf/main.pdf	UK	2018	CSRP3	C58G	Conflicting	MLP	Non-sarcomeric	Heterozygous	50	Endogenous protein	Western Blot quantified	PCR	Mouse	C57Bl/6J	Male	6	Months	4-6M		Induced	TAC		Wild-type age- and sex-matched		Yes
308	104	Ehsan et al., 2018	https://www.ncbi.nlm.nih.gov/pmc/articles/PMC6117453/pdf/main.pdf	UK	2018	CSRP3	C58G	Conflicting	MLP	Non-sarcomeric	Homozygous	20	Endogenous protein	Western Blot quantified	PCR	Mouse	C57Bl/6J	Male	2 to 3	Months	0-3M		Induced			Wild-type age- and sex-matched	Yes	Yes		Yes; shown, not quantified
309	104	Ehsan et al., 2018	https://www.ncbi.nlm.nih.gov/pmc/articles/PMC6117453/pdf/main.pdf	UK	2018	CSRP3	C58G	Conflicting	MLP	Non-sarcomeric	Homozygous	20	Endogenous protein	Western Blot quantified	PCR	Mouse	C57Bl/6J	Male	6	Months	4-6M		Induced			Wild-type age- and sex-matched		No
310	104	Ehsan et al., 2018	https://www.ncbi.nlm.nih.gov/pmc/articles/PMC6117453/pdf/main.pdf	UK	2018	CSRP3	C58G	Conflicting	MLP	Non-sarcomeric	Homozygous	20	Endogenous protein	Western Blot quantified	PCR	Mouse	C57Bl/6J	Male	6	Months	4-6M		Induced	TAC		Wild-type age- and sex-matched		Yes
311	105	Eijssen et al., 2008	https://www.embase.com/search/results?subaction=viewrecord&id=L351000801&from=export http://dx.doi.org/10.1016/j.ygeno.2007.09.005	Netherlands	2007	MYBPC3	KO	Unknown	Myosin binding Protein C	Sarcomeric	Heterozygous					Mouse		Male and female	9	Weeks	0-3M		Induced			Wild-type age-matched		No
312	105	Eijssen et al., 2008	https://www.embase.com/search/results?subaction=viewrecord&id=L351000801&from=export http://dx.doi.org/10.1016/j.ygeno.2007.09.005	Netherlands	2007	MYBPC3	KO	Unknown	Myosin binding Protein C	Sarcomeric	Homozygous					Mouse		Male and female	9	Weeks	0-3M		Induced			Wild-type age-matched		Yes
313	106	Ertz-Berger et al., 2005	https://www.pnas.org/content/pnas/102/50/18219.full.pdf	USA	2005	TNNT2	R92L	Pathogenic	cTnT	Sarcomeric		50	Mutant protein	Western blot		Mouse	C57BL/6J	Male	6	Months	4-6M		Induced			Non-transgenic age- and sex-matched	Unclear	No		No		Yes; shown, not quantified	Primary isolated ventricular cardiomyocytes	2D	Mouse						No
314	106	Ertz-Berger et al., 2005	https://www.pnas.org/content/pnas/102/50/18219.full.pdf	USA	2005	TNNT2	R92W	Pathogenic	cTnT	Sarcomeric		50	Mutant protein	Western blot		Mouse	C57BL/6J	Male	6	Months	4-6M		Induced			Non-transgenic age- and sex-matched	Unclear	No		Unclear		Yes; shown, not quantified	Primary isolated ventricular cardiomyocytes	2D	Mouse						No
315	107	Evans et al., 2000	https://www.embase.com/search/results?subaction=viewrecord&id=L30976072&from=export http://dx.doi.org/10.1152/ajpheart.2000.279.5.h2414 https://journals.physiology.org/doi/pdf/10.1152/ajpheart.2000.279.5.H2414	USA	2000	TPM1	D175N	Pathogenic	Tropomyosin	Sarcomeric		63	Mutant protein			Mouse	FVB/N	Male and female	22.5 ±1.5	Weeks	4-6M		Induced			Non-transgenic	Yes	No
316	108	Farrell et al., 2017	https://www.ncbi.nlm.nih.gov/pmc/articles/PMC5470088/pdf/fphys-08-00414.pdf	USA	2017	MYBPC3	KO	Unknown	Myosin binding Protein C	Sarcomeric	Heterozygous				PCR	Mouse	E129X1 x SvJ	Male	E18.5				Induced			Littermates age- and sex-matched		No		No		No
317	108	Farrell et al., 2017	https://www.ncbi.nlm.nih.gov/pmc/articles/PMC5470088/pdf/fphys-08-00414.pdf	USA	2017	MYBPC3	KO	Unknown	Myosin binding Protein C	Sarcomeric	Heterozygous				PCR	Mouse	E129X1 x SvJ	Male	0	Days	0-3M		Induced			Littermates age- and sex-matched		No		No		No
318	108	Farrell et al., 2017	https://www.ncbi.nlm.nih.gov/pmc/articles/PMC5470088/pdf/fphys-08-00414.pdf	USA	2017	MYBPC3	KO	Unknown	Myosin binding Protein C	Sarcomeric	Heterozygous				PCR	Mouse	E129X1 x SvJ	Male	1	Days	0-3M		Induced			Littermates age- and sex-matched		No		No		No
319	108	Farrell et al., 2017	https://www.ncbi.nlm.nih.gov/pmc/articles/PMC5470088/pdf/fphys-08-00414.pdf	USA	2017	MYBPC3	KO	Unknown	Myosin binding Protein C	Sarcomeric	Heterozygous				PCR	Mouse	E129X1 x SvJ	Male	2	Days	0-3M		Induced			Littermates age- and sex-matched		No		No		No	Primary isolated ventricular cardiomyocytes	2D	Mouse	Male			Wild-type sex- and age-matched		No
320	108	Farrell et al., 2017	https://www.ncbi.nlm.nih.gov/pmc/articles/PMC5470088/pdf/fphys-08-00414.pdf	USA	2017	MYBPC3	KO	Unknown	Myosin binding Protein C	Sarcomeric	Heterozygous				PCR	Mouse	E129X1 x SvJ	Male	9	Days	0-3M		Induced			Littermates age- and sex-matched		No		No		No	Primary isolated ventricular cardiomyocytes	2D	Mouse	Male			Wild-type sex- and age-matched		Yes
321	108	Farrell et al., 2017	https://www.ncbi.nlm.nih.gov/pmc/articles/PMC5470088/pdf/fphys-08-00414.pdf	USA	2017	MYBPC3	KO	Unknown	Myosin binding Protein C	Sarcomeric	Homozygous				PCR	Mouse	E129X1 x SvJ	Male	E18.5			9 days	Induced			Littermates age- and sex-matched		No		No		No
322	108	Farrell et al., 2017	https://www.ncbi.nlm.nih.gov/pmc/articles/PMC5470088/pdf/fphys-08-00414.pdf	USA	2017	MYBPC3	KO	Unknown	Myosin binding Protein C	Sarcomeric	Homozygous				PCR	Mouse	E129X1 x SvJ	Male	0	Days	0-3M		Induced			Littermates age- and sex-matched		No		No		No
323	108	Farrell et al., 2017	https://www.ncbi.nlm.nih.gov/pmc/articles/PMC5470088/pdf/fphys-08-00414.pdf	USA	2017	MYBPC3	KO	Unknown	Myosin binding Protein C	Sarcomeric	Homozygous				PCR	Mouse	E129X1 x SvJ	Male	1	Days	0-3M		Induced			Littermates age- and sex-matched	Yes	No	No	No		No
324	108	Farrell et al., 2017	https://www.ncbi.nlm.nih.gov/pmc/articles/PMC5470088/pdf/fphys-08-00414.pdf	USA	2017	MYBPC3	KO	Unknown	Myosin binding Protein C	Sarcomeric	Homozygous				PCR	Mouse	E129X1 x SvJ	Male	2	Days	0-3M		Induced			Littermates age- and sex-matched		Yes	No	No		No	Primary isolated ventricular cardiomyocytes	2D	Mouse	Male			Wild-type sex- and age-matched		No
325	108	Farrell et al., 2017	https://www.ncbi.nlm.nih.gov/pmc/articles/PMC5470088/pdf/fphys-08-00414.pdf	USA	2017	MYBPC3	KO	Unknown	Myosin binding Protein C	Sarcomeric	Homozygous				PCR	Mouse	E129X1 x SvJ	Male	9	Days	0-3M		Induced			Littermates age- and sex-matched	Yes	Yes	Yes	No		No	Primary isolated ventricular cardiomyocytes	2D	Mouse	Male			Wild-type sex- and age-matched		Yes
326	109	Farrell et al., 2018	https://www.ncbi.nlm.nih.gov/pmc/articles/PMC6210548/pdf/fphys-09-01442.pdf	USA	2018	MYBPC3	KO	Unknown	Myosin binding Protein C	Sarcomeric	Homozygous				Genotyping	Mouse	E129X1 x SvJ		1	Days	0-3M		Induced			Littermates age-matched																		Also PCR used to confirm mutation
327	109	Farrell et al., 2018	https://www.ncbi.nlm.nih.gov/pmc/articles/PMC6210548/pdf/fphys-09-01442.pdf	USA	2018	MYBPC3	KO	Unknown	Myosin binding Protein C	Sarcomeric	Homozygous				Genotyping	Mouse	E129X1 x SvJ		9	Days	0-3M		Induced			Littermates age-matched
328	110	Fatkin et al., 1999	https://www.ncbi.nlm.nih.gov/pmc/articles/PMC407864/pdf/JCI9904631.pdf	USA	1999	MHC	R403Q	Pathogenic	α-MHC	Sarcomeric	Heterozygous				PCR	Mouse	129/Black Swiss		0 to 6	Days	0-3M		Induced			Littermates		No
329	110	Fatkin et al., 1999	https://www.ncbi.nlm.nih.gov/pmc/articles/PMC407864/pdf/JCI9904631.pdf	USA	1999	MHC	R403Q	Pathogenic	α-MHC	Sarcomeric	Homozygous				PCR	Mouse	129/Black Swiss		0	Days	0-3M	8 days	Induced			Littermates		No
330	110	Fatkin et al., 1999	https://www.ncbi.nlm.nih.gov/pmc/articles/PMC407864/pdf/JCI9904631.pdf	USA	1999	MHC	R403Q	Pathogenic	α-MHC	Sarcomeric	Homozygous				PCR	Mouse	129/Black Swiss		4	Days	0-3M		Induced			Littermates		No
331	110	Fatkin et al., 1999	https://www.ncbi.nlm.nih.gov/pmc/articles/PMC407864/pdf/JCI9904631.pdf	USA	1999	MHC	R403Q	Pathogenic	α-MHC	Sarcomeric	Homozygous				PCR	Mouse	129/Black Swiss		6	Days	0-3M		Induced			Littermates		No	Yes; shown, not quantified	Yes; shown, not quantified		No
332	111	Fatkin et al., 2000	https://www.ncbi.nlm.nih.gov/pmc/articles/PMC381468/pdf/JCI0011093.pdf	USA	2000	MHC	R403Q	Pathogenic	α-MHC	Sarcomeric	Heterozygous				PCR	Mouse			6 to 12	Weeks	0-3M		Induced			Wild-type age-matched		Yes	Yes; shown, not quantified	Yes; shown, not quantified		Yes; shown, not quantified
333	111	Fatkin et al., 2000	https://www.ncbi.nlm.nih.gov/pmc/articles/PMC381468/pdf/JCI0011093.pdf	USA	2000	MHC	R403Q	Pathogenic	α-MHC	Sarcomeric	Heterozygous				PCR	Mouse			6 to 12	Weeks	0-3M		Induced			Wild-type age-matched							Primary isolated ventricular cardiomyocytes	2D	Mouse					No
334	E	Favero
335	112	Ferasin et al., 2003	https://journals.sagepub.com/doi/pdf/10.1016/S1098-612X%2802%2900133-X	UK	2003											Cat	Mixed	Male and female	5.9 +- 4.5	Years	>12M	86% alive after 30 days	Spontaneous								No													Domestic shorthair 39/61, persian 9/61, domestic longhair 3/61, maine coon 3/61, birman 2/61, ragdoll 2/61, siamese 1/61, brisith longhair 1/61, tonkinese 1/61. Hypertrophy part of inclusion criteria
336	113	Ferrantini et al., 2017	https://www.readcube.com/articles/10.1161%2Fjaha.116.005407	Italy	2017	TNNT2	E163R	Pathogenic	cTnT	Sarcomeric	Heterozygous				PCR	Mouse	C57BL/6N	Male	6 to 8	Months	7-9M		Induced			Littermates sex-matched	Yes	Yes		Yes	Yes after stimulation
337	113	Ferrantini et al., 2017	https://www.readcube.com/articles/10.1161%2Fjaha.116.005407	Italy	2017	TNNT2	R92Q	Pathogenic	cTnT	Sarcomeric	Heterozygous				PCR	Mouse	C57BL/6N	Male	6 to 8	Months	7-9M		Induced			Littermates sex-matched	Yes	Yes		Yes	Yes after stimulation
338	114	Fiaccavento et al., 2005	https://onlinelibrary.wiley.com/doi/pdfdirect/10.1002/path.1717?download=true	Italy	2005											Hamster	UM-X7.1		80	Days	0-3M		Spontaneous			Healthy age-matched
339	114	Fiaccavento et al., 2005	https://onlinelibrary.wiley.com/doi/pdfdirect/10.1002/path.1717?download=true	Italy	2005											Hamster	UM-X7.1		150	Days	4-6M		Spontaneous	Ageing		Healthy age-matched
340	115	Fielitz et al., 2007	https://www.ncbi.nlm.nih.gov/pmc/articles/PMC1957544/pdf/JCI0732827.pdf	USA	2007	MuRF1	KO	VUS	MuRF1	Non-sarcomeric	Homozygous					Mouse	C57BL/6J	Male	8	Weeks	0-3M		Induced			Littermates age-matched		No
341	115	Fielitz et al., 2007	https://www.ncbi.nlm.nih.gov/pmc/articles/PMC1957544/pdf/JCI0732827.pdf	USA	2007	MuRF1/MuRF3	Double knock-out	VUS	MuRF1/3	Non-sarcomeric	Double homozygous					Mouse	C57BL/6J	Male	8	Weeks	0-3M		Induced	Double mutation		Littermates age-matched		Yes
342	115	Fielitz et al., 2007	https://www.ncbi.nlm.nih.gov/pmc/articles/PMC1957544/pdf/JCI0732827.pdf	USA	2007	MuRF3	KO	VUS	MuRF3	Non-sarcomeric	Homozygous					Mouse	C57BL/6J	Male	8	Weeks	0-3M		Induced			Littermates age-matched		No
343	116	Fitzl et al., 1998	https://www.sciencedirect.com/science/article/pii/S0940299398800924?via%3Dihub	Germany	1998											Hamster	BIO 8262		2	Weeks	0-3M		Spontaneous	Ageing		Healthy age-matched			No
344	116	Fitzl et al., 1998	https://www.sciencedirect.com/science/article/pii/S0940299398800924?via%3Dihub	Germany	1998											Hamster	BIO 8262		42	Days	0-3M		Spontaneous	Ageing		Healthy age-matched						Yes; shown, not quantified
345	116	Fitzl et al., 1998	https://www.sciencedirect.com/science/article/pii/S0940299398800924?via%3Dihub	Germany	1998											Hamster	BIO 8262		6	Weeks	0-3M		Spontaneous	Ageing		Healthy age-matched			Yes
346	116	Fitzl et al., 1998	https://www.sciencedirect.com/science/article/pii/S0940299398800924?via%3Dihub	Germany	1998											Hamster	BIO 8262		27	Weeks	7-9M		Spontaneous	Ageing		Healthy age-matched			Yes			Yes; described not shown
347	117	Flavigny et al., 1999	https://www.sciencedirect.com/science/article/pii/S002228369993276X?via%3Dihub	France	1999	MYBPC3	E542Q	Pathogenic	Myosin binding Protein C	Sarcomeric						Rat (isolated)	Wistar		20	Embryonic days	<0M												Primary isolated ventricular cardiomyocytes	2D	Rat			Engineered	Transgenic WT human protein
348	117	Flavigny et al., 1999	https://www.sciencedirect.com/science/article/pii/S002228369993276X?via%3Dihub	France	1999	MYBPC3	COOH-truncated proteins	Unknown	Myosin binding Protein C	Sarcomeric						Rat (isolated)	Wistar		20	Embryonic days	<0M												Primary isolated ventricular cardiomyocytes	2D	Rat			Engineered	Transgenic WT human protein					Three COOH-truncated proteins
349	118	Flenner et al., 2016	https://watermark.silverchair.com/cvv247.pdf?token=AQECAHi208BE49Ooan9kkhW_Ercy7Dm3ZL_9Cf3qfKAc485ysgAAAskwggLFBgkqhkiG9w0BBwagggK2MIICsgIBADCCAqsGCSqGSIb3DQEHATAeBglghkgBZQMEAS4wEQQMYv-Wn_QhdNO8Lr2uAgEQgIICfAObQlACqCNXk4J_BpkZ8D8E1D9d5ANKOIFHJujup3Urn0mjoBjvFCvhBquPz7UrGn6mYT_Vi356cKv4Rq0T_7iQHzQAsRHAGXt9aGNSjceLfTnf2NkQu_iaXic9i-rBX6ca7Bm7d_SYvkQqfRSmxng61M_pE6b0BMZ0LQyxD-QaPymyyrC2hFcVT5XNXZdq…	Germany	2015	MYBPC3	G>A on the last nucleotide of exon 6	Unknown	Myosin binding Protein C	Sarcomeric		17	Endogenous protein	Western Blot		Mouse	Black Swiss		6 to 8	Weeks	0-3M		Induced			Wild-type	Yes	Yes	Yes
350	118	Flenner et al., 2016	https://watermark.silverchair.com/cvv247.pdf?token=AQECAHi208BE49Ooan9kkhW_Ercy7Dm3ZL_9Cf3qfKAc485ysgAAAskwggLFBgkqhkiG9w0BBwagggK2MIICsgIBADCCAqsGCSqGSIb3DQEHATAeBglghkgBZQMEAS4wEQQMYv-Wn_QhdNO8Lr2uAgEQgIICfAObQlACqCNXk4J_BpkZ8D8E1D9d5ANKOIFHJujup3Urn0mjoBjvFCvhBquPz7UrGn6mYT_Vi356cKv4Rq0T_7iQHzQAsRHAGXt9aGNSjceLfTnf2NkQu_iaXic9i-rBX6ca7Bm7d_SYvkQqfRSmxng61M_pE6b0BMZ0LQyxD-QaPymyyrC2hFcVT5XNXZdq…	Germany	2015	MYBPC3	G>A on the last nucleotide of exon 6	Unknown	Myosin binding Protein C	Sarcomeric		17	Endogenous protein	Western Blot		Mouse	Black Swiss		6 to 8	Weeks	0-3M		Induced			Wild-type							Primary isolated ventricular cardiomyocytes	2D	Mouse					No
351	119	Flenner et al., 2017	https://www.ncbi.nlm.nih.gov/pmc/articles/PMC5471503/pdf/TJP-595-3987.pdf	Germany	2017	MYBPC3	G>A on the last nucleotide of exon 6	Unknown	Myosin binding Protein C	Sarcomeric						Mouse	Black Swiss		6 to 8	Weeks	0-3M		Induced			Wild-type	Yes	Yes
352	119	Flenner et al., 2017	https://www.ncbi.nlm.nih.gov/pmc/articles/PMC5471503/pdf/TJP-595-3987.pdf	Germany	2017	MYBPC3	G>A on the last nucleotide of exon 6	Unknown	Myosin binding Protein C	Sarcomeric						Mouse	Black Swiss		14 to 17	Weeks	4-6M		Induced			Wild-type	No	Yes
353	119	Flenner et al., 2017	https://www.ncbi.nlm.nih.gov/pmc/articles/PMC5471503/pdf/TJP-595-3987.pdf	Germany	2017	MYBPC3	G>A on the last nucleotide of exon 6	Unknown	Myosin binding Protein C	Sarcomeric						Mouse	Black Swiss		22 to 25	Weeks	4-6M		Induced			Wild-type	Yes	Yes
354	119	Flenner et al., 2017	https://www.ncbi.nlm.nih.gov/pmc/articles/PMC5471503/pdf/TJP-595-3987.pdf	Germany	2017	MYBPC3	G>A on the last nucleotide of exon 6	Unknown	Myosin binding Protein C	Sarcomeric						Mouse	Black Swiss		32 to 34	Weeks	7-9M		Induced			Wild-type	No	Yes
355	119	Flenner et al., 2017	https://www.ncbi.nlm.nih.gov/pmc/articles/PMC5471503/pdf/TJP-595-3987.pdf	Germany	2017	MYBPC3	G>A on the last nucleotide of exon 6	Unknown	Myosin binding Protein C	Sarcomeric						Mouse	Black Swiss						Induced			Wild-type		Yes		Yes
356	119	Flenner et al., 2017	https://www.ncbi.nlm.nih.gov/pmc/articles/PMC5471503/pdf/TJP-595-3987.pdf	Germany	2017	MYBPC3	G>A on the last nucleotide of exon 6	Unknown	Myosin binding Protein C	Sarcomeric						Mouse	Black Swiss						Induced			Wild-type							Primary isolated ventricular cardiomyocytes	2D	Mouse							Yes
357	120	Flenner et al., 2021	https://www.sciencedirect.com/science/article/pii/S0022282821000882?via%3Dihub	Germany	2021	MYBPC3	KI	Unknown	Myosin binding Protein C	Sarcomeric	Heterozygous					Mouse	Black Swiss		30	Weeks	7-9M		Induced			Wild-type	No				No
358	120	Flenner et al., 2021	https://www.sciencedirect.com/science/article/pii/S0022282821000882?via%3Dihub	Germany	2021	MYBPC3	KI	Unknown	Myosin binding Protein C	Sarcomeric	Homozygous					Mouse	Black Swiss		30	Weeks	7-9M		Induced			Wild-type	Yes				Yes
359	120	Flenner et al., 2021	https://www.sciencedirect.com/science/article/pii/S0022282821000882?via%3Dihub	Germany	2021	MYBPC3	c.768insT	Unknown	Myosin binding Protein C	Sarcomeric	Homozygous		Endogenous protein	Western Blot	Sequencing																		iPSC-CMs	3D	Human		0-62 days	Engineered	Isogenic	Yes				EHT measured multiple times
360	121	Fonfara et al., 2017	https://www.sciencedirect.com/science/article/pii/S0034528816307342?via%3Dihub	Canada	2017											Cat		Male and female	6.5 +-4.9	Years	>12M		Spontaneous			Healthy age-matched																		Refers to HCM characteristics mentioned in Biasato 2015
361	121	Fonfara et al., 2017	https://www.sciencedirect.com/science/article/pii/S0034528816307342?via%3Dihub	Canada	2017											Cat		Male and female	10.4 +- 4	Years	>12M		Spontaneous	Other		Healthy age-matched																		Second disease hit: atrial thrombus
362	122	Fonfara et al., 2021	https://doi.org/10.1016/j.rvsc.2021.03.027	Canada	2021											Cat	Mixed	Male and female	7 ± 4.3	Years	>12M		Spontaneous			Diseased male and female																		Some of the cats used in previous studies: Fonfara et al., 2015, Kitz et al., 2019 and Malbon et al., 2019
363	123	Fontaine et al., 2021	https://www.sciencedirect.com/science/article/pii/S187350612100091X?via%3Dihub	France	2021	MYH7	R403L	Pathogenic	β-MHC	Sarcomeric	Heterozygous				Sequencing																		iPSC	2D	Human	Female		Patient-derived	Isogenic					1 clone
364	124	Ford et al., 2012	https://www.ncbi.nlm.nih.gov/pmc/articles/PMC3442937/pdf/nihms399718.pdf	USA	2012	TNNT2/α-MHC	R92L	Pathogenic	cTnT	Sarcomeric	Heterozygous	60	Mutant protein		PCR	Mouse	C57BL/6J						Induced			Wild-type
365	124	Ford et al., 2012	https://www.ncbi.nlm.nih.gov/pmc/articles/PMC3442937/pdf/nihms399718.pdf	USA	2012	TNNT2/α-MHC	R92L, exchange for α-MHC	Unknown	cTnT/α-MHC	Sarcomeric	Double heterozygous				PCR	Mouse	C57BL/6J						Induced	Double mutation		Wild-type
366	124	Ford et al., 2012	https://www.ncbi.nlm.nih.gov/pmc/articles/PMC3442937/pdf/nihms399718.pdf	USA	2012	TNNT2/α-MHC	R92Q	Pathogenic	cTnT	Sarcomeric	Heterozygous	67	Mutant protein		PCR	Mouse	C57BL/6J						Induced			Wild-type
367	124	Ford et al., 2012	https://www.ncbi.nlm.nih.gov/pmc/articles/PMC3442937/pdf/nihms399718.pdf	USA	2012	TNNT2/α-MHC	R92Q, exchange for α-MHC	Unknown	cTnT/α-MHC	Sarcomeric	Double heterozygous				PCR	Mouse	C57BL/6J						Induced	Double mutation		Wild-type
368	124	Ford et al., 2012	https://www.ncbi.nlm.nih.gov/pmc/articles/PMC3442937/pdf/nihms399718.pdf	USA	2012	TNNT2/β-MHC	R92L, exchange for β-MHC	Unknown	cTnT/β-MHC	Sarcomeric	Double heterozygous	60/80	Mutant protein		PCR	Mouse	C57BL/6J						Induced	Double mutation		Wild-type
369	124	Ford et al., 2012	https://www.ncbi.nlm.nih.gov/pmc/articles/PMC3442937/pdf/nihms399718.pdf	USA	2012	TNNT2/β-MHC	R92Q, exchange for β-MHC	Unknown	cTnT/β-MHC	Sarcomeric	Double heterozygous	67/80	Mutant protein		PCR	Mouse	C57BL/6J						Induced	Double mutation		Wild-type
370	E	Fox et al., 1994
371	125	Fox et al., 1995	https://www.ahajournals.org/doi/10.1161/01.cir.92.9.2645?url_ver=Z39.88-2003&rfr_id=ori:rid:crossref.org&rfr_dat=cr_pub%20%200pubmed	USA	1995											Cat	Mixed	Male and female	6.1 +-3.6	Years	>12M		Spontaneous			Healthy	No	Yes		Yes; shown, not quantified	No	Yes; shown, not quantified												Domestic shorthair 41, persian 3, domestic longhair 1, maine coon 1
372	126	Fox et al., 2018	https://www.embase.com/search/results?subaction=viewrecord&id=L621794044&from=export http://dx.doi.org/10.1111/jvim.15122 https://www.ncbi.nlm.nih.gov/pmc/articles/PMC5980443/pdf/JVIM-32-930.pdf	USA	2018											Cat	Mixed	Male and female	7.4 (4-11)	Years	>12M	3 days - 13.1 years	Spontaneous			Healthy																		Hypertrophy part of inclusion criteria. Domestic shorthair 265/430 (61.6%), domestic longhair 45/430 (10.5%), Maine Coon 32/430 (7.4%), Persian 27/430 (6.3%), Siamese 11/430 (2.6%), Sphynx 5/430 (1.2%), Norwegian Forest Cat 5/430 (1.2%), Ragdoll 2/430 (0.5%), Other 38/430 (8.8%)
373	127	Franchini et al., 2021	https://journals.sagepub.com/doi/10.1177/1098612X20972058?url_ver=Z39.88-2003&rfr_id=ori:rid:crossref.org&rfr_dat=cr_pub%20%200pubmed	USA	2020											Cat	Mixed	Male and female	1-21	Years	>12M		Spontaneous			Healthy		Yes
374	128	Fraysse et al., 2012	https://www.ncbi.nlm.nih.gov/pmc/articles/PMC3370652/	Germany	2012	MYBPC3	G>A on the last nucleotide of exon 6	Unknown	Myosin binding Protein C	Sarcomeric	Heterozygous	<2	Mutant mRNA			Mouse	Black Swiss		10	Weeks	0-3M		Induced			Wild-type	Yes	No
375	128	Fraysse et al., 2012	https://www.ncbi.nlm.nih.gov/pmc/articles/PMC3370652/	Germany	2012	MYBPC3	G>A on the last nucleotide of exon 6	Unknown	Myosin binding Protein C	Sarcomeric	Homozygous	<2	Mutant mRNA			Mouse	Black Swiss		10	Weeks	0-3M		Induced			Wild-type	Yes	Yes
376	129	Freeman et al., 2001	https://journals.physiology.org/doi/pdf/10.1152/ajpheart.2001.280.1.H151	USA	2001	MHC	R403Q	Pathogenic	α-MHC	Sarcomeric	Heterozygous				PCR	Mouse	C57/Bl6	Male	8 to 11	Months	10-12M		Induced			Littermates sex-matched	Yes	Yes		Yes; described not shown		Yes; described not shown
377	130	Freeman et al., 2001	https://www.ncbi.nlm.nih.gov/pmc/articles/PMC199560/pdf/JCI0112083.pdf	USA	2001	MHC	R403Q	Pathogenic	α-MHC	Sarcomeric	Heterozygous				Slot blot	Mouse	C57BL/6J	Male	9.65 ± 0.19	Months	10-12M		Induced			Littermates age- and sex-matched		No		Yes; shown, not quantified		Yes; shown, not quantified
378	130	Freeman et al., 2001	https://www.ncbi.nlm.nih.gov/pmc/articles/PMC199560/pdf/JCI0112083.pdf	USA	2001	MHC	R403Q	Pathogenic	α-MHC	Sarcomeric	Heterozygous				Slot blot	Mouse	C57BL/6J	Male	10.55 ± 0.25	Months	10-12M		Induced			Littermates age- and sex-matched		Yes		Yes; shown, not quantified		Yes; shown, not quantified
379	130	Freeman et al., 2001	https://www.ncbi.nlm.nih.gov/pmc/articles/PMC199560/pdf/JCI0112083.pdf	USA	2001	MHC	R403Q	Pathogenic	α-MHC	Sarcomeric	Heterozygous				Slot blot	Mouse	C57BL/6J	Male	10.65 ± 0.11	Months	10-12M		Induced			Littermates age- and sex-matched		Yes		Yes; shown, not quantified		Yes; shown, not quantified
380	130	Freeman et al., 2001	https://www.ncbi.nlm.nih.gov/pmc/articles/PMC199560/pdf/JCI0112083.pdf	USA	2001	MHC	R403Q/OE	Unknown	α-MHC/β2AR	Sarcomeric	Double heterozygous				Slot blot	Mouse	C57BL/6J		9.90 ± 0.11	Months	10-12M		Induced			Littermates age- and sex-matched		Yes		Yes; shown, not quantified		Yes; shown, not quantified
381	130	Freeman et al., 2001	https://www.ncbi.nlm.nih.gov/pmc/articles/PMC199560/pdf/JCI0112083.pdf	USA	2001	MHC	R403Q/BARKct	Unknown	α-MHC/βARKct	Sarcomeric	Double heterozygous				Slot blot	Mouse	C57BL/6J		10.02 ± 0.48	Months	10-12M		Induced			Littermates age- and sex-matched		No		Yes; shown, not quantified		Yes; shown, not quantified
382	130	Freeman et al., 2001	https://www.ncbi.nlm.nih.gov/pmc/articles/PMC199560/pdf/JCI0112083.pdf	USA	2001	MHC	R403Q/ KO	Unknown	α-MHC	Sarcomeric	Double heterozygous				Slot blot	Mouse	FVB/CF1 x C57BL/6J		10.46 ± 0.03	Months	10-12M		Induced			Littermates age- and sex-matched		Yes		Yes; shown, not quantified		Yes; shown, not quantified
383	131	Freeman et al., 2013	https://journals.sagepub.com/doi/pdf/10.1177/1098612X12460847	USA	2012	MYBPC3	A31P	Unknown	Myosin binding Protein C	Sarcomeric					Genotyping	Cat	Maine Coon	Male and female	9.1	Years	>12M		Spontaneous			Healthy	Yes	Yes
384	132	Freeman et al., 2014	https://www.ncbi.nlm.nih.gov/pmc/articles/PMC4895464/pdf/JVIM-28-0847.pdf	USA	2014											Cat	Mixed	Male and female	4.3	Years	>12M		Spontaneous		Diet	Diseased with secondary disease hit age- and sex-matched	Yes	Yes
385	132	Freeman et al., 2014	https://www.ncbi.nlm.nih.gov/pmc/articles/PMC4895464/pdf/JVIM-28-0847.pdf	USA	2014											Cat	Mixed	Male and female	3.9	Years	>12M		Spontaneous		Diet	Diseased with secondary disease hit age- and sex-matched	Yes	Yes
386	132	Freeman et al., 2014	https://www.ncbi.nlm.nih.gov/pmc/articles/PMC4895464/pdf/JVIM-28-0847.pdf	USA	2014											Cat	Mixed	Male and female	4.0	Years	>12M	1 died after 17 days, data not shown	Spontaneous		Diet	Diseased with secondary disease hit age- and sex-matched	Yes	Yes
387	133	Frey et al., 2000	https://watermark.silverchair.com/47-2-254.pdf?token=AQECAHi208BE49Ooan9kkhW_Ercy7Dm3ZL_9Cf3qfKAc485ysgAAAtQwggLQBgkqhkiG9w0BBwagggLBMIICvQIBADCCArYGCSqGSIb3DQEHATAeBglghkgBZQMEAS4wEQQM2SAzZhrWdKuG5LJcAgEQgIICh720vtdSniw6z2kgZzfsqOnjaRTAD3UVtqdyF9hAO5XgMY_K2lRryT0mnNw__U4boRQBF5qxhCeCR_NBfvM79JWXHIT71cKrSB_J7W-xWHkM4A4K_iTU-mqW6tPgbdWMp0_wy-V5oaTSy9qsuEK8zZyKTFRVfMQHudkOuGvnPJ-pf2kTAeq7qHCDNFpreN…	Germany	2000	TNNT2	Del ex16	Unknown	cTnT	Sarcomeric				Western Blot	PCR	Rat	Sprague Dawley	Male	12-38	Weeks	4-6M		Induced			Non-transgenic sex-matched	Yes	No	No	No	No	No
388	133	Frey et al., 2000	https://watermark.silverchair.com/47-2-254.pdf?token=AQECAHi208BE49Ooan9kkhW_Ercy7Dm3ZL_9Cf3qfKAc485ysgAAAtQwggLQBgkqhkiG9w0BBwagggLBMIICvQIBADCCArYGCSqGSIb3DQEHATAeBglghkgBZQMEAS4wEQQM2SAzZhrWdKuG5LJcAgEQgIICh720vtdSniw6z2kgZzfsqOnjaRTAD3UVtqdyF9hAO5XgMY_K2lRryT0mnNw__U4boRQBF5qxhCeCR_NBfvM79JWXHIT71cKrSB_J7W-xWHkM4A4K_iTU-mqW6tPgbdWMp0_wy-V5oaTSy9qsuEK8zZyKTFRVfMQHudkOuGvnPJ-pf2kTAeq7qHCDNFpreN…	Germany	2000	TNNT2	Del ex16	Unknown	cTnT	Sarcomeric				Western Blot	PCR	Rat	Sprague Dawley	Male	12-38	Weeks	4-6M	1 died after exercise	Induced		Exercise	Non-transgenic with secondary disease hit		No	No		Yes	Yes
389	134	Frey et al., 2006	https://www.jbc.org/article/S0021-9258(19)33863-3/fulltext	Germany	2006	TNNT2	Del ex16	Unknown	cTnT	Sarcomeric						Rat	Sprague Dawley		14-16	Months	>12M		Induced			Transgenic WT human protein	No
390	135	Friedrich et al., 2014	https://www.embase.com/search/results?subaction=viewrecord&id=L600595854&from=export http://dx.doi.org/10.1007/s00395-014-0451-8	Germany	2014	FHL2	R177Q	VUS	FHL2	Non-sarcomeric		<50	Endogenous protein	Western blot	PCR	Rat (isolated)										Wild-type							Primary isolated ventricular cardiomyocytes	3D	Rat			Engineered		No	No			EHTs
391	135	Friedrich et al., 2014	https://www.embase.com/search/results?subaction=viewrecord&id=L600595854&from=export http://dx.doi.org/10.1007/s00395-014-0451-8	Germany	2014	FHL2	T171M	VUS	FHL2	Non-sarcomeric		<50	Endogenous protein	Western blot	PCR	Rat (isolated)										Wild-type							Primary isolated ventricular cardiomyocytes	3D	Rat			Engineered		No	No
392	135	Friedrich et al., 2014	https://www.embase.com/search/results?subaction=viewrecord&id=L600595854&from=export http://dx.doi.org/10.1007/s00395-014-0451-8	Germany	2014	FHL2	V187L	VUS	FHL2	Non-sarcomeric		<50	Endogenous protein	Western blot	PCR	Rat (isolated)										Wild-type							Primary isolated ventricular cardiomyocytes	3D	Rat			Engineered		No	No
393	135	Friedrich et al., 2014	https://www.embase.com/search/results?subaction=viewrecord&id=L600595854&from=export http://dx.doi.org/10.1007/s00395-014-0451-8	Germany	2014	MYBPC3	KI	Unknown	Myosin binding Protein C	Sarcomeric	Homozygous	~40	Endogenous mRNA	PCR quantified		Mouse	Black Swiss						Induced
394	135	Friedrich et al., 2014	https://www.embase.com/search/results?subaction=viewrecord&id=L600595854&from=export http://dx.doi.org/10.1007/s00395-014-0451-8	Germany	2014	MYBPC3	KO	Unknown	Myosin binding Protein C	Sarcomeric	Heterozygous	~60	Endogenous mRNA	PCR quantified		Mouse	Black Swiss						Induced
395	135	Friedrich et al., 2014	https://www.embase.com/search/results?subaction=viewrecord&id=L600595854&from=export http://dx.doi.org/10.1007/s00395-014-0451-8	Germany	2014	MYBPC3	KO	Unknown	Myosin binding Protein C	Sarcomeric	Homozygous	~60	Endogenous mRNA	PCR quantified		Mouse	Black Swiss						Induced
396	136	Friedrich et al., 2015	https://www.ncbi.nlm.nih.gov/pmc/articles/PMC5497269/pdf/main.pdf	Germany	2015	MYBPC3	KO	Unknown	Myosin binding Protein C	Sarcomeric	Homozygous	10-20				Mouse	C57BL/6J		7	Weeks	0-3M		Induced			Wild-type age-matched		No
397	136	Friedrich et al., 2015	https://www.ncbi.nlm.nih.gov/pmc/articles/PMC5497269/pdf/main.pdf	Germany	2015	MYBPC3	KO	Unknown	Myosin binding Protein C	Sarcomeric	Homozygous	10-20				Mouse	C57BL/6J		13	Weeks	0-3M		Induced		Ageing	Wild-type age-matched		Yes
398	136	Friedrich et al., 2015	https://www.ncbi.nlm.nih.gov/pmc/articles/PMC5497269/pdf/main.pdf	Germany	2015	MYBPC3	KO	Unknown	Myosin binding Protein C	Sarcomeric	Homozygous	10-20				Mouse	C57BL/6J		20	Weeks	4-6M		Induced		Ageing	Wild-type age-matched		Yes
399	136	Friedrich et al., 2015	https://www.ncbi.nlm.nih.gov/pmc/articles/PMC5497269/pdf/main.pdf	Germany	2015	MYBPC3	KO	Unknown	Myosin binding Protein C	Sarcomeric	Homozygous	10-20				Mouse	C57BL/6J		25	Weeks	4-6M		Induced		Ageing	Wild-type age-matched		No
400	136	Friedrich et al., 2015	https://www.ncbi.nlm.nih.gov/pmc/articles/PMC5497269/pdf/main.pdf	Germany	2015	MYBPC3	KO	Unknown	Myosin binding Protein C	Sarcomeric	Homozygous	10-20				Mouse	C57BL/6J		32	Weeks	7-9M		Induced		Ageing	Wild-type age-matched		Yes
401	136	Friedrich et al., 2015	https://www.ncbi.nlm.nih.gov/pmc/articles/PMC5497269/pdf/main.pdf	Germany	2015	MYBPC3/I-1	KO/KO	Unknown	Myosin binding Protein C/I-1	Sarcomeric	Double homozygous	10-20				Mouse	C57BL/6J		7	Weeks	0-3M		Induced	Double mutation		Wild-type age-matched		Yes
402	136	Friedrich et al., 2015	https://www.ncbi.nlm.nih.gov/pmc/articles/PMC5497269/pdf/main.pdf	Germany	2015	MYBPC3/I-1	KO/KO	Unknown	Myosin binding Protein C/I-1	Sarcomeric	Double homozygous	10-20				Mouse	C57BL/6J		13	Weeks	0-3M		Induced	Double mutation	Ageing	Wild-type age-matched		Yes
403	136	Friedrich et al., 2015	https://www.ncbi.nlm.nih.gov/pmc/articles/PMC5497269/pdf/main.pdf	Germany	2015	MYBPC3/I-1	KO/KO	Unknown	Myosin binding Protein C/I-1	Sarcomeric	Double homozygous	10-20				Mouse	C57BL/6J		20	Weeks	4-6M		Induced	Double mutation	Ageing	Wild-type age-matched		Yes
404	136	Friedrich et al., 2015	https://www.ncbi.nlm.nih.gov/pmc/articles/PMC5497269/pdf/main.pdf	Germany	2015	MYBPC3/I-1	KO/KO	Unknown	Myosin binding Protein C/I-1	Sarcomeric	Double homozygous	10-20				Mouse	C57BL/6J		25	Weeks	4-6M		Induced	Double mutation	Ageing	Wild-type age-matched		Yes
405	136	Friedrich et al., 2015	https://www.ncbi.nlm.nih.gov/pmc/articles/PMC5497269/pdf/main.pdf	Germany	2015	MYBPC3/I-1	KO/KO	Unknown	Myosin binding Protein C/I-1	Sarcomeric	Double homozygous	10-20				Mouse	C57BL/6J		32	Weeks	7-9M		Induced	Double mutation	Ageing	Wild-type age-matched		Yes
406	137	Friedrich et al., 2016	https://www.ncbi.nlm.nih.gov/pmc/articles/PMC5136558/pdf/fphys-07-00607.pdf	Germany	2016	MYBPC3	G>A on the last nucleotide of exon 6	Unknown	Myosin binding Protein C	Sarcomeric	Heterozygous					Mouse	Black Swiss						Induced			Wild-type							Primary isolated ventricular cardiomyocytes	2D	Mouse					Yes
407	138	Fries et al., 2021	https://onlinelibrary.wiley.com/doi/10.1111/jvim.16067	USA	2021											Cat		Male and female	7.9 ± 4.9	Years	>12M		Spontaneous			Healthy	Yes	Yes		Yes; described not shown
408	139	Fries et al., 2022	https://www.frontiersin.org/articles/10.3389/fvets.2022.813524/full	USA	2022											Cat		Male and female	6.7 ± 0.75	Years	>12M	44.8% death after study period						Yes																Four Stage B cats with HCM were euthanized because of advanced kidney disease (3)All Stage C cats were euthanized because of refractory pulmonary edema (17), refractory pleural effusion (5), arterial thromboembolism (4), or died suddenly (3).
409	139	Fries et al., 2022	https://www.frontiersin.org/articles/10.3389/fvets.2022.813524/full	USA	2022											Cat		Male and female	7.5 ± 2.0	Years	>12M							Yes
410	140	Fujii et al., 2001	https://www.jstage.jst.go.jp/article/jvms/63/5/63_5_583/_pdf	Japan	2001											Cat	Mixed	Male	2	Months	0-3M	Died at 1 year of age	Spontaneous				Yes	Yes	Yes; described not shown	Yes		Yes; described not shown												Case study 1
411	140	Fujii et al., 2001	https://www.jstage.jst.go.jp/article/jvms/63/5/63_5_583/_pdf	Japan	2001											Cat	Persian	Male	2	Months	0-3M	Died at 5 months of age	Spontaneous				Yes	Yes				Yes; described not shown												Case study 2
412	141	Gaffin et al., 2011	https://journals.physiology.org/doi/pdf/10.1152/ajpheart.00277.2010	USA	2011	TPM1	D175N	Pathogenic	Tropomyosin	Sarcomeric						Mouse	FVB/N	Male and female	2	Months	0-3M		Induced			Non-transgenic age-matched	Yes	No
413	141	Gaffin et al., 2011	https://journals.physiology.org/doi/pdf/10.1152/ajpheart.00277.2010	USA	2011	TPM1	D175N	Pathogenic	Tropomyosin	Sarcomeric						Mouse	FVB/N	Male and female	6	Months	4-6M		Induced	Ageing		Non-transgenic age-matched	No	No		No														4 months saline treatment (placebo in drug trial)
414	142	Gaffin et al., 2011	https://www.ncbi.nlm.nih.gov/pmc/articles/PMC3221410/pdf/nihms321697.pdf	USA	2011	PLN	KO	Unknown	PLN	Sarcomeric	Heterozygous					Mouse	FVB/N		4	Months	4-6M		Induced			Non-transgenic age-matched	No
415	142	Gaffin et al., 2011	https://www.ncbi.nlm.nih.gov/pmc/articles/PMC3221410/pdf/nihms321697.pdf	USA	2011	PLN	KO	Unknown	PLN	Sarcomeric	Heterozygous					Mouse	FVB/N		1	Years	>12M		Induced	Ageing		Non-transgenic age-matched	No			No		No
416	142	Gaffin et al., 2011	https://www.ncbi.nlm.nih.gov/pmc/articles/PMC3221410/pdf/nihms321697.pdf	USA	2011	TPM1	E180G	Pathogenic	Tropomyosin	Sarcomeric	Heterozygous					Mouse	FVB/N		4	Months	4-6M		Induced			Non-transgenic age-matched	Yes
417	142	Gaffin et al., 2011	https://www.ncbi.nlm.nih.gov/pmc/articles/PMC3221410/pdf/nihms321697.pdf	USA	2011	TPM1	E180G	Pathogenic	Tropomyosin	Sarcomeric	Heterozygous					Mouse	FVB/N		1	Years	>12M		Induced	Ageing		Non-transgenic age-matched	Yes			Yes; shown, not quantified		Yes; shown, not quantified
418	142	Gaffin et al., 2011	https://www.ncbi.nlm.nih.gov/pmc/articles/PMC3221410/pdf/nihms321697.pdf	USA	2011	TPM1/PLN	E180G/KO	Unknown	Tropomyosin/PLN	Sarcomeric	Double heterozygous					Mouse	FVB/N		4	Months	4-6M		Induced	Double mutation		Non-transgenic age-matched	No
419	142	Gaffin et al., 2011	https://www.ncbi.nlm.nih.gov/pmc/articles/PMC3221410/pdf/nihms321697.pdf	USA	2011	TPM1/PLN	E180G/KO	Unknown	Tropomyosin/PLN	Sarcomeric	Double heterozygous					Mouse	FVB/N		1	Years	>12M		Induced	Double mutation	Ageing	Non-transgenic age-matched	No			No		No
420	E	Gangadharan et al., 2017	https://www.ncbi.nlm.nih.gov/pmc/articles/PMC5651771/pdf/pnas.201710354.pdf
421	143	Gao et al., 1999	https://www.ncbi.nlm.nih.gov/pmc/articles/PMC408123/pdf/JCI9905220.pdf	USA	1999	MHC	R403Q	Pathogenic	α-MHC	Sarcomeric						Mouse	Black Swiss	Male	20	Weeks	4-6M		Induced			Wild-type age- and sex-matched	Yes
422	144	Garcia-Canadilla et al., 2019	https://www.ncbi.nlm.nih.gov/pmc/articles/PMC6794206/pdf/JOA-235-962.pdf	UK	2019	MYBPC3	KO	Unknown	Myosin binding Protein C	Sarcomeric	Heterozygous					Mouse	C57BL/6J		E18.5	Days	0-3M		Induced			Wild-type		Unclear				Yes
423	144	Garcia-Canadilla et al., 2019	https://www.ncbi.nlm.nih.gov/pmc/articles/PMC6794206/pdf/JOA-235-962.pdf	UK	2019	MYBPC3	KO	Unknown	Myosin binding Protein C	Sarcomeric	Heterozygous					Mouse	C57BL/6J		0	Days	0-3M		Induced	Ageing		Wild-type		Unclear				Yes
424	144	Garcia-Canadilla et al., 2019	https://www.ncbi.nlm.nih.gov/pmc/articles/PMC6794206/pdf/JOA-235-962.pdf	UK	2019	MYBPC3	KO	Unknown	Myosin binding Protein C	Sarcomeric	Homozygous					Mouse	C57BL/6J		E18.5	Days	0-3M		Induced			Wild-type		Unclear				Yes
425	144	Garcia-Canadilla et al., 2019	https://www.ncbi.nlm.nih.gov/pmc/articles/PMC6794206/pdf/JOA-235-962.pdf	UK	2019	MYBPC3	KO	Unknown	Myosin binding Protein C	Sarcomeric	Homozygous					Mouse	C57BL/6J		0	Days	0-3M		Induced	Ageing		Wild-type		Unclear				Yes
426	145	Garcia-Pelagio et al., 2018	https://www.ncbi.nlm.nih.gov/pmc/articles/PMC5850968/pdf/nihms941887.pdf	USA	2018	SYNM	KO	Unknown	Synemin	Non-sarcomeric	Homozygous					Mouse	C57/Bl6		3	Months	0-3M		Induced			Wild-type age-matched	No	Yes
427	145	Garcia-Pelagio et al., 2018	https://www.ncbi.nlm.nih.gov/pmc/articles/PMC5850968/pdf/nihms941887.pdf	USA	2018	SYNM	KO	Unknown	Synemin	Non-sarcomeric	Homozygous					Mouse	C57/Bl6		12-16	Months	>12M		Induced	Ageing		Wild-type age-matched	Yes	Yes	Yes; shown, not quantified	Yes; shown, not quantified
428	145	Garcia-Pelagio et al., 2018	https://www.ncbi.nlm.nih.gov/pmc/articles/PMC5850968/pdf/nihms941887.pdf	USA	2018	SYNM	KO	Unknown	Synemin	Non-sarcomeric	Homozygous					Mouse	C57/Bl6		3	Months	0-3M		Induced			Wild-type age-matched							Primary isolated ventricular cardiomyocytes	2D	Mouse					No
429	145	Garcia-Pelagio et al., 2018	https://www.ncbi.nlm.nih.gov/pmc/articles/PMC5850968/pdf/nihms941887.pdf	USA	2018	SYNM	KO	Unknown	Synemin	Non-sarcomeric	Homozygous					Mouse	C57/Bl6		12-16	Months	>12M		Induced	Ageing		Wild-type age-matched							Primary isolated ventricular cardiomyocytes	2D	Mouse					No
430	146	Gavaghan et al., 1999	https://pubmed.ncbi.nlm.nih.gov/10622155/	USA	1999											Cat	Mixed	Male and female	5.9 ± 2.5	Years	>12M		Spontaneous			Healthy	Yes	Yes
431	147	Gedicke-Hornung et al., 2013	https://www.ncbi.nlm.nih.gov/pmc/articles/PMC3721478/pdf/emmm0005-1060.pdf	Germany	2013	MYBPC3	G>A on the last nucleotide of exon 6	Unknown	Myosin binding Protein C	Sarcomeric		~55	Endogenous mRNA	PCR quantified		Mouse	Black Swiss		1	Days	0-3M		Induced			Wild-type age-matched		Yes
432	147	Gedicke-Hornung et al., 2013	https://www.ncbi.nlm.nih.gov/pmc/articles/PMC3721478/pdf/emmm0005-1060.pdf	Germany	2013	MYBPC3	G>A on the last nucleotide of exon 6	Unknown	Myosin binding Protein C	Sarcomeric		~55	Endogenous mRNA	PCR quantified		Mouse	Black Swiss		2	Days	0-3M		Induced	Ageing		Wild-type age-matched		No
433	147	Gedicke-Hornung et al., 2013	https://www.ncbi.nlm.nih.gov/pmc/articles/PMC3721478/pdf/emmm0005-1060.pdf	Germany	2013	MYBPC3	G>A on the last nucleotide of exon 6	Unknown	Myosin binding Protein C	Sarcomeric		~55	Endogenous mRNA	PCR quantified		Mouse	Black Swiss		4	Days	0-3M		Induced	Ageing		Wild-type age-matched		Yes
434	147	Gedicke-Hornung et al., 2013	https://www.ncbi.nlm.nih.gov/pmc/articles/PMC3721478/pdf/emmm0005-1060.pdf	Germany	2013	MYBPC3	G>A on the last nucleotide of exon 6	Unknown	Myosin binding Protein C	Sarcomeric		~55	Endogenous mRNA	PCR quantified		Mouse	Black Swiss		7	Days	0-3M		Induced	Ageing		Wild-type age-matched		Yes
435	147	Gedicke-Hornung et al., 2013	https://www.ncbi.nlm.nih.gov/pmc/articles/PMC3721478/pdf/emmm0005-1060.pdf	Germany	2013	MYBPC3	G>A on the last nucleotide of exon 6	Unknown	Myosin binding Protein C	Sarcomeric		~55	Endogenous mRNA	PCR quantified		Mouse	Black Swiss		12-14	Days	0-3M		Induced	Ageing		Wild-type age-matched		Yes
436	147	Gedicke-Hornung et al., 2013	https://www.ncbi.nlm.nih.gov/pmc/articles/PMC3721478/pdf/emmm0005-1060.pdf	Germany	2013	MYBPC3	G>A on the last nucleotide of exon 6	Unknown	Myosin binding Protein C	Sarcomeric		~55	Endogenous mRNA	PCR quantified		Mouse	Black Swiss		55-57	Days	4-6M		Induced	Ageing		Wild-type age-matched		No
437	148	Gehmlich et al., 2015	https://pubs.rsc.org/en/content/articlepdf/2015/mb/c4mb00594e	UK	2014	MYBPC3	G>A on the last nucleotide of exon 6	Unknown	Myosin binding Protein C	Sarcomeric	Homozygous					Mouse	C57BL/6J	Male	14	Weeks	4-6M		Induced			Littermates age- and sex-matched
438	149	Geisterfer-Lowrance et al., 1996	https://science.sciencemag.org/content/272/5262/731.long	USA	1996	MHC	R403Q	Pathogenic	α-MHC	Sarcomeric	Heterozygous				Southern Blot	Mouse			5	Weeks	0-3M	1 year	Induced			Littermates	Yes	No		No		No												Also PCR used to confirm mutation
439	149	Geisterfer-Lowrance et al., 1996	https://science.sciencemag.org/content/272/5262/731.long	USA	1996	MHC	R403Q	Pathogenic	α-MHC	Sarcomeric	Heterozygous				Southern Blot	Mouse		Male	15	Weeks	4-6M		Induced	Ageing		Littermates			Yes	Yes		Yes
440	149	Geisterfer-Lowrance et al., 1996	https://science.sciencemag.org/content/272/5262/731.long	USA	1996	MHC	R403Q	Pathogenic	α-MHC	Sarcomeric	Heterozygous				Southern Blot	Mouse		Female	15	Weeks	4-6M		Induced	Ageing		Littermates			No	No		Yes
441	149	Geisterfer-Lowrance et al., 1996	https://science.sciencemag.org/content/272/5262/731.long	USA	1996	MHC	R403Q	Pathogenic	α-MHC	Sarcomeric	Heterozygous				Southern Blot	Mouse			15	Weeks	4-6M		Induced	Ageing		Littermates	Yes
442	149	Geisterfer-Lowrance et al., 1996	https://science.sciencemag.org/content/272/5262/731.long	USA	1996	MHC	R403Q	Pathogenic	α-MHC	Sarcomeric	Heterozygous				Southern Blot	Mouse		Male	30-31	Weeks	7-9M		Induced	Ageing		Littermates			Yes	Yes		Yes
443	149	Geisterfer-Lowrance et al., 1996	https://science.sciencemag.org/content/272/5262/731.long	USA	1996	MHC	R403Q	Pathogenic	α-MHC	Sarcomeric	Heterozygous				Southern Blot	Mouse		Female	30-31	Weeks	7-9M		Induced	Ageing		Littermates			Yes	Yes		Yes
444	149	Geisterfer-Lowrance et al., 1996	https://science.sciencemag.org/content/272/5262/731.long	USA	1996	MHC	R403Q	Pathogenic	α-MHC	Sarcomeric	Heterozygous				Southern Blot	Mouse			40	Weeks	10-12M		Induced	Ageing		Littermates		No
445	149	Geisterfer-Lowrance et al., 1996	https://science.sciencemag.org/content/272/5262/731.long	USA	1996	MHC	R403Q	Pathogenic	α-MHC	Sarcomeric	Heterozygous				Southern Blot	Mouse			7	Days	0-3M	7 days	Induced			Littermates
446	149	Geisterfer-Lowrance et al., 1996	https://science.sciencemag.org/content/272/5262/731.long	USA	1996	MHC	R403Q	Pathogenic	α-MHC	Sarcomeric	Heterozygous				Southern Blot	Mouse						Sudden death after 2.5 weeks of swimming protocol	Induced	Exercise		Littermates		Yes
447	150	Georgakopoulos et al., 1999	https://www.nature.com/articles/nm0399_327.pdf	USA	1999	MHC	R403Q	Pathogenic	α-MHC	Sarcomeric	Heterozygous					Mouse			6	Weeks	0-3M		Induced			Wild-type	Yes
448	150	Georgakopoulos et al., 1999	https://www.nature.com/articles/nm0399_327.pdf	USA	1999	MHC	R403Q	Pathogenic	α-MHC	Sarcomeric	Heterozygous					Mouse			20	Weeks	4-6M		Induced	Ageing		Wild-type	Yes
449	151	Gilda et al., 2016	https://www.ncbi.nlm.nih.gov/pmc/articles/PMC5083082/pdf/zjw1962.pdf	USA	2016	TNNT2	I79N	Pathogenic	cTnT	Sarcomeric		50	Mutant protein		Genotyping	Mouse	BL6SJF1/J	Male	3	Months	0-3M		Induced			Wild-type age- and sex-matched
450	151	Gilda et al., 2016	https://www.ncbi.nlm.nih.gov/pmc/articles/PMC5083082/pdf/zjw1962.pdf	USA	2016	TNNT2	R278C	VUS	cTnT	Sarcomeric		50	Mutant protein		Genotyping	Mouse	BL6SJF1/J	Male	3	Months	0-3M		Induced			Wild-type age- and sex-matched
451	152	Giles et al., 2019	https://rupress.org/jgp/article-pdf/151/1/77/1236204/jgp_201812238.pdf	USA	2018	MYBPC3	KO	Unknown	Myosin binding Protein C	Sarcomeric	Homozygous	0	Endogenous protein	Western Blot quantified	PCR	Mouse		Male and female					Induced			Wild-type age-matched	Yes	Yes		Yes; shown, not quantified
452	153	Godiksen et al., 2011	https://actavetscand.biomedcentral.com/articles/10.1186/1751-0147-53-7	Denmark	2011	MYBPC3	A31P	Unknown	Myosin binding Protein C	Sarcomeric	Homozygous				PCR	Cat	Maine Coon	Male and female	1.5	Years	>12M		Spontaneous			Wild-type age-matched	Yes	Yes
453	153	Godiksen et al., 2011	https://actavetscand.biomedcentral.com/articles/10.1186/1751-0147-53-7	Denmark	2011	MYBPC3	A31P	Unknown	Myosin binding Protein C	Sarcomeric	Heterozygous				PCR	Cat	Maine Coon	Male and female	2.0	Years	>12M		Spontaneous			Wild-type age-matched	No	No
454	153	Godiksen et al., 2011	https://actavetscand.biomedcentral.com/articles/10.1186/1751-0147-53-7	Denmark	2011	MYBPC3	A31P	Unknown	Myosin binding Protein C	Sarcomeric	Heterozygous				PCR	Cat	Maine Coon	Male and female	5.7	Years	>12M		Spontaneous			Wild-type age-matched		No
455	154	Gollapudi et al., 2016	https://www.ncbi.nlm.nih.gov/pmc/articles/PMC4899193/pdf/nihms753210.pdf	USA	2016	TNNT2	R97L	Conflicting	cTnT	Sarcomeric		71	Mutant protein	Western blot	PCR	Mouse	C57Bl/6N	Male	3-4	Months	4-6M		Induced			Transgenic WT protein sex-matched	Yes																	Mouse analogue of R94L in humans; pathogenicity indicated for human mutation; alpha-MHC fibers
456	154	Gollapudi et al., 2016	https://www.ncbi.nlm.nih.gov/pmc/articles/PMC4899193/pdf/nihms753210.pdf	USA	2016	TNNT2	R97L	Conflicting	cTnT	Sarcomeric		70	Mutant protein	Western blot	PCR	Mouse	C57Bl/6N	Male	3-4	Months	4-6M		Induced			Transgenic WT protein sex-matched	Yes																	beta-MHC fibers
457	155	Gomes et al., 2015	https://link.springer.com/content/pdf/10.1007/s10974-015-9434-0.pdf	USA	2015	ELC	A57G	Conflicting	ELC	Sarcomeric						Mouse		Female	3.5-4	Months	4-6M		Induced			Wild-type age- and sex-matched																		Mouse analogue of MYL3 in humans; pathogenicity indicated for human situation
458	155	Gomes et al., 2015	https://link.springer.com/content/pdf/10.1007/s10974-015-9434-0.pdf	USA	2015	ELC	Δ43 (truncation)	Unknown	ELC	Sarcomeric						Mouse		Female	3.5-4	Months	4-6M		Induced			Wild-type age- and sex-matched
459	156	Gonzalez-Martinez et al., 2018	https://www.ncbi.nlm.nih.gov/pmc/articles/PMC6282743/pdf/nihms-1504573.pdf	USA	2018	TNNC1	A8V	Conflicting	cTnC	Sarcomeric	Homozygous					Mouse		Male and female	7-10	Months	7-9M		Induced			Wild-type	Yes
460	157	Granstrom et al., 2011	https://onlinelibrary.wiley.com/doi/pdfdirect/10.1111/j.1939-1676.2011.0751.x?download=true	Denmark	2011											Cat	British Short Hair	Male and female	2.7	Years	>12M		Spontaneous			Healthy age-matched	Yes	Yes
461	158	Granstrom et al., 2015	https://www.sciencedirect.com/science/article/pii/S176027341500096X?via%3Dihub	Denmark	2015	MYBPC3	A31P	Unknown	Myosin binding Protein C	Sarcomeric	Heterozygous				Sequencing	Cat	Maine Coon	Male and female	4.7	Years	>12M		Spontaneous			Wild-type age-matched	No	No
462	158	Granstrom et al., 2015	https://www.sciencedirect.com/science/article/pii/S176027341500096X?via%3Dihub	Denmark	2015	MYBPC3	A31P	Unknown	Myosin binding Protein C	Sarcomeric	Homozygous				Sequencing	Cat	Maine Coon	Male and female	4.6	Years	>12M		Spontaneous			Wild-type age-matched	Yes	Yes
463	159	Granzier et al., 2009	https://www.ahajournals.org/doi/pdf/10.1161/CIRCRESAHA.109.200964?download=true	Germany	2009	TTN	PVEK KO (exons 219-225)	Unknown	Titin	Sarcomeric	Heterozygous				Southern blot	Mouse	C57Bl/6 x 129S6		4	Months	4-6M		Induced			Wild-type age- and sex-matched		No
464	159	Granzier et al., 2009	https://www.ahajournals.org/doi/pdf/10.1161/CIRCRESAHA.109.200964?download=true	Germany	2009	TTN	PVEK KO (exons 219-225)	Unknown	Titin	Sarcomeric	Homozygous				Southern blot	Mouse	C57Bl/6 x 129S6		4	Months	4-6M		Induced			Wild-type age- and sex-matched	Yes	Yes					Primary isolated ventricular cardiomyocytes	2D	Mouse				Wild-type sex- and age-matched		Yes
465	159	Granzier et al., 2009	https://www.ahajournals.org/doi/pdf/10.1161/CIRCRESAHA.109.200964?download=true	Germany	2009	TTN	PVEK KO (exons 219-225)	Unknown	Titin	Sarcomeric	Homozygous				Southern blot	Mouse	C57Bl/6 x 129S6		1	Years	>12M		Induced			Littermates age- and sex-matched				No
466	160	Green et al., 2016	https://science.sciencemag.org/content/sci/351/6273/617.full.pdf	USA	2016	MHC	R403Q	Pathogenic	α-MHC	Sarcomeric	Heterozygous					Mouse	129/SvJ	Male	6-15	Weeks	0-3M		Induced			Littermates sex-matched		Yes																Effect of MYK-461 on HCM
467	160	Green et al., 2016	https://science.sciencemag.org/content/sci/351/6273/617.full.pdf	USA	2016	MHC	R453C	Pathogenic	α-MHC	Sarcomeric	Heterozygous					Mouse			6-15	Weeks	0-3M		Induced			Littermates
468	160	Green et al., 2016	https://science.sciencemag.org/content/sci/351/6273/617.full.pdf	USA	2016	MHC	R719W	Pathogenic	α-MHC	Sarcomeric	Heterozygous					Mouse	129/SvJ	Male	6-15	Weeks	0-3M		Induced			Littermates sex-matched
469	160	Green et al., 2016	https://science.sciencemag.org/content/sci/351/6273/617.full.pdf	USA	2016	MHC	R403Q	Pathogenic	α-MHC	Sarcomeric	Heterozygous					Mouse	129/SvJ	Male	30-35	Weeks	7-9M		Induced			Littermates sex-matched				Yes		Yes
470	160	Green et al., 2016	https://science.sciencemag.org/content/sci/351/6273/617.full.pdf	USA	2016	MHC	R453C	Pathogenic	α-MHC	Sarcomeric	Heterozygous					Mouse			30-35	Weeks	7-9M		Induced			Littermates				Yes
471	160	Green et al., 2016	https://science.sciencemag.org/content/sci/351/6273/617.full.pdf	USA	2016	MHC	R719W	Pathogenic	α-MHC	Sarcomeric	Heterozygous					Mouse	129/SvJ	Male	30-35	Weeks	7-9M		Induced			Littermates sex-matched
472	161	Greenberg, M. J. et al., 2009	https://www.ncbi.nlm.nih.gov/pmc/articles/PMC2675789/pdf/nihms89397.pdf	USA	2008	MYL2	R58Q	Pathogenic	RLC	Sarcomeric		100	Mutant mRNA			Mouse		Male and female	4-7	Months	4-6M		Induced			Transgenic WT human protein sex-matched	Yes
473	161	Greenberg, M. J. et al., 2009	https://www.ncbi.nlm.nih.gov/pmc/articles/PMC2675789/pdf/nihms89397.pdf	USA	2008	MYL2	N47K	VUS	RLC	Sarcomeric		100	Mutant mRNA			Mouse		Male and female	4-7	Months	4-6M		Induced			Transgenic WT human protein sex-matched	No
474	E	Greenwell
475	162	Grey et al., 2005	https://watermark.silverchair.com/ddi146.pdf?token=AQECAHi208BE49Ooan9kkhW_Ercy7Dm3ZL_9Cf3qfKAc485ysgAAArYwggKyBgkqhkiG9w0BBwagggKjMIICnwIBADCCApgGCSqGSIb3DQEHATAeBglghkgBZQMEAS4wEQQMrNsqSMOPyJnVzEsAAgEQgIICaczL7LdWg7sxh8lrUTMujl4nlyaigYKEcgX4P5vTWEThNrTQHEZYqCRhkhlN2XEi3FlumGs5UjEv3J8JFDpjbjQe2DecD0pbgqkXcMHEyc3efJyBZYK-PZyw9WtQ3rFfLsqCK5b_hya9dQ7s3sm256op004Q1LfH11JplgHNfi4iKYiXYdtFeDiPpzJ6XYU0…	France	2005	MYL2	R58Q	Pathogenic	MLC2v	Sarcomeric		78.6	Mutant mRNA	PCR quantified																			ESC-CMs	3D	Mouse		12 days	Engineered	Wild-type			No	Yes; shown, not quantified	Ebs; MYL2 in humans
476	163	Gu et al., 2022	https://www.mdpi.com/1660-4601/19/24/16554	China	2022	MYOM2	W1118 - knockdown	Unknown	Myomesin	Sarcomeric		20	Endogenous mRNA	PCR quantified		Fruit fly		Female	21	Days	0-3M	No difference with wt	Induced			Transgenic WT protein sex-matched					Yes	Yes; shown, not quantified												thromboembolism (4), or died suddenly (3).
477	163	Gu et al., 2022	https://www.mdpi.com/1660-4601/19/24/16554	China	2022	MYOM2	W1118 - knockdown	Unknown	Myomesin	Sarcomeric		20	Endogenous mRNA	PCR quantified		Fruit fly		Female	21	Days	0-3M	No difference with wt	Induced	Exercise		Transgenic WT protein sex-matched					No
478	164	Guinto et al., 2009	https://journals.physiology.org/doi/pdf/10.1152/ajpheart.01143.2008	USA	2009	TNNT2	R92L	Pathogenic	cTnT	Sarcomeric		50	Mutant protein		PCR	Mouse	C57/Bl6		2	Months	0-3M		Induced			Littermates age-matched							Primary isolated ventricular cardiomyocytes	2D	Mouse					Yes
479	164	Guinto et al., 2009	https://journals.physiology.org/doi/pdf/10.1152/ajpheart.01143.2008	USA	2009	TNNT2	R92L	Pathogenic	cTnT	Sarcomeric		50	Mutant protein		PCR	Mouse	C57/Bl6		6	Months	4-6M		Induced	Ageing		Littermates age-matched							Primary isolated ventricular cardiomyocytes	2D	Mouse					Yes
480	164	Guinto et al., 2009	https://journals.physiology.org/doi/pdf/10.1152/ajpheart.01143.2008	USA	2009	TNNT2	R92W	Pathogenic	cTnT	Sarcomeric		50	Mutant protein		PCR	Mouse	C57/Bl6		2	Months	0-3M		Induced			Littermates age-matched							Primary isolated ventricular cardiomyocytes	2D	Mouse					Yes
481	164	Guinto et al., 2009	https://journals.physiology.org/doi/pdf/10.1152/ajpheart.01143.2008	USA	2009	TNNT2	R92W	Pathogenic	cTnT	Sarcomeric		50	Mutant protein		PCR	Mouse	C57/Bl6		6	Months	4-6M		Induced	Ageing		Littermates age-matched							Primary isolated ventricular cardiomyocytes	2D	Mouse					Yes
482	165	Gundler et al., 2008	https://www.ncbi.nlm.nih.gov/pmc/articles/PMC2442598/	Sweden	2008											Cat	Maine Coon	Male and female	4.8 ± 2.3	Years	>12M		Spontaneous
483	166	Guo G et al., 2021	https://doi.org/10.1016/j.scr.2021.102262	China	2021	MYH7	A355T	Pathogenic/likely pathogenic	β-MHC	Sarcomeric	Heterozygous				Sequencing																		iPSC	2D	Human	Female		Patient-derived						H9 cells used as positive control for pluripotency, PBMC negative control
484	167	Guo J et al., 2021	https://link.springer.com/article/10.1007/s12195-021-00684-x	USA	2021	MYBPC3	KO	Unknown	Myosin binding Protein C	Sarcomeric	Heterozygous	32	Endogenous mRNA	PCR quantified																			iPSC-CMs	3D	Human	Male	35 day	Engineered	Isogenic	No			No	Day 5, 10 and 15 with 28-35 day old iPSC-CMs - so actual age 35, 40 and 45 days old
485	167	Guo J et al., 2021	https://link.springer.com/article/10.1007/s12195-021-00684-x	USA	2021	MYBPC3	KO	Unknown	Myosin binding Protein C	Sarcomeric	Heterozygous	32	Endogenous mRNA	PCR quantified																			iPSC-CMs	3D	Human	Male	40 day	Engineered	Isogenic	No			No	Day 5, 10 and 15 with 28-35 day old iPSC-CMs - so actual age 35, 40 and 45 days old
486	167	Guo J et al., 2021	https://link.springer.com/article/10.1007/s12195-021-00684-x	USA	2021	MYBPC3	KO	Unknown	Myosin binding Protein C	Sarcomeric	Heterozygous	32	Endogenous mRNA	PCR quantified																			iPSC-CMs	3D	Human	Male	45 day	Engineered	Isogenic	Yes			No	Day 5, 10 and 15 with 28-35 day old iPSC-CMs - so actual age 35, 40 and 45 days old
487	168	Guo T et al., 2021	https://doi.org/10.1016/j.scr.2021.102566	China	2021	MYH7	KO	Unknown	β-MHC	Sarcomeric	Homozygous		Endogenous protein	Western Blot	Sequencing																		ESC	2D	Human			Patient-derived
488	169	Haertel et al., 2016	https://www.embase.com/search/results?subaction=viewrecord&id=L611770588&from=export https://www.ncbi.nlm.nih.gov/pmc/articles/PMC4983175/pdf/cm2016000333.pdf	USA	2016											Monkey	Macaca mulatta	Male and female	9-16	Years	>12M		Spontaneous	Exercise		Healthy																		Diastolic dysfunction and hypertrophy part of inclusion criteria and condition for giving LVH diagnosis
489	170	Haim et al., 2007	https://www.sciencedirect.com/science/article/pii/S0022282807009728?via%3Dihub	USA	2007	TNNT2	R92L	Pathogenic	cTnT	Sarcomeric		50			PCR	Mouse			16-24	Weeks	4-6M		Induced			Littermates			No
490	170	Haim et al., 2007	https://www.sciencedirect.com/science/article/pii/S0022282807009728?via%3Dihub	USA	2007	TNNT2	Δ160E	Pathogenic	cTnT	Sarcomeric		35			PCR	Mouse			16-24	Weeks	4-6M		Induced			Littermates			No
491	170	Haim et al., 2007	https://www.sciencedirect.com/science/article/pii/S0022282807009728?via%3Dihub	USA	2007	TNNT2	R92L	Pathogenic	cTnT	Sarcomeric		50			PCR	Mouse			16-24							Littermates							Primary isolated ventricular cardiomyocytes	2D	Mouse					No
492	170	Haim et al., 2007	https://www.sciencedirect.com/science/article/pii/S0022282807009728?via%3Dihub	USA	2007	TNNT2	Δ160E	Pathogenic	cTnT	Sarcomeric		35			PCR	Mouse			16-24							Littermates							Primary isolated ventricular cardiomyocytes	2D	Mouse					Yes
493	171	Haines et al., 2012	https://www.embase.com/search/results?subaction=viewrecord&id=L365513047&from=export http://dx.doi.org/10.1210/en.2012-1391 http://endo.endojournals.org/content/153/9/4470.full.pdf+html https://watermark.silverchair.com/endo4470.pdf?token=AQECAHi208BE49Ooan9kkhW_Ercy7Dm3ZL_9Cf3qfKAc485ysgAAArwwggK4BgkqhkiG9w0BBwagggKpMIICpQIBADCCAp4GCSqGSIb3DQEHATAeBglghkgBZQMEAS4wEQQMQeUstJdLBwDfVapwAgEQgIICb4wO…	USA	2012	MHC	R403Q + deletion amino acids 468-527	Unknown	α-MHC	Sarcomeric	Heterozygous			Western Blot		Mouse	C57BL/6J	Male	8	Months	7-9M	~90% alive after 250 days	Induced			Wild-type sex-matched				No
494	171	Haines et al., 2012	https://www.embase.com/search/results?subaction=viewrecord&id=L365513047&from=export http://dx.doi.org/10.1210/en.2012-1391 http://endo.endojournals.org/content/153/9/4470.full.pdf+html https://watermark.silverchair.com/endo4470.pdf?token=AQECAHi208BE49Ooan9kkhW_Ercy7Dm3ZL_9Cf3qfKAc485ysgAAArwwggK4BgkqhkiG9w0BBwagggKpMIICpQIBADCCAp4GCSqGSIb3DQEHATAeBglghkgBZQMEAS4wEQQMQeUstJdLBwDfVapwAgEQgIICb4wO…	USA	2012	MHC	R403Q + deletion amino acids 468-527	Unknown	α-MHC	Sarcomeric	Heterozygous	~91		Western Blot		Mouse	C57BL/6J	Male	8	Months	7-9M		Induced	Diet		Wild-type sex-matched				Yes														Phytoestrogen diet; compared to casein diet. Also PCR to determine mRNA, no quantification
495	171	Haines et al., 2012	https://www.embase.com/search/results?subaction=viewrecord&id=L365513047&from=export http://dx.doi.org/10.1210/en.2012-1391 http://endo.endojournals.org/content/153/9/4470.full.pdf+html https://watermark.silverchair.com/endo4470.pdf?token=AQECAHi208BE49Ooan9kkhW_Ercy7Dm3ZL_9Cf3qfKAc485ysgAAArwwggK4BgkqhkiG9w0BBwagggKpMIICpQIBADCCAp4GCSqGSIb3DQEHATAeBglghkgBZQMEAS4wEQQMQeUstJdLBwDfVapwAgEQgIICb4wO…	USA	2012	MHC	R403Q + deletion amino acids 468-527	Unknown	α-MHC	Sarcomeric	Heterozygous					Mouse	C57BL/6J	Female	8	Months	7-9M		Induced	Diet		Wild-type sex-matched
496	172	Halas et al., 2022	https://molpharm.aspetjournals.org/content/101/5/286.long	USA	2022	TNNI3	slow skeletal isoform (SS)	Unknown	cTnI	Sarcomeric		100	Mutant protein	Western Blot		Mouse	FVB/N	Male and female	3-5	Months	4-6M		Induced			Non-transgenic
497	172	Halas et al., 2022	https://molpharm.aspetjournals.org/content/101/5/286.long	USA	2022	TNNT2	R92Q	Pathogenic	cTnT	Sarcomeric	Heterozygous	47,1	Mutant protein	Western Blot		Mouse	C57/Bl6	Male and female	7	Days	0-3M		Induced			Non-transgenic
498	172	Halas et al., 2022	https://molpharm.aspetjournals.org/content/101/5/286.long	USA	2022	TNNT2	R92Q	Pathogenic	cTnT	Sarcomeric	Heterozygous	74,7	Mutant protein	Western Blot		Mouse	C57/Bl6	Male and female	14	Days	0-3M		Induced			Non-transgenic
499	E	Hallas et al., 2018	https://www.ncbi.nlm.nih.gov/pmc/articles/PMC5783844/pdf/JCMM-22-913.pdf
500	173	Han et al., 2014	https://www.ncbi.nlm.nih.gov/pmc/articles/PMC4217687/pdf/cvu205.pdf	USA	2014	MYH7	R442G	Unknown	Myosin Heavy chain	Sarcomeric	Heterozygous				Sequencing																		iPSC-CMs	2D	Human	Female	29	Patient-derived	Healthy unrelated	Yes	Yes	Yes	Yes	Age of cells only for treatments are mentioned not for all other experiments; mutation not found in ClinVar
501	174	Hanås et al., 2020	https://www.embase.com/search/results?subaction=viewrecord&id=L2004465220&from=export http://dx.doi.org/10.1111/jvim.15754 https://www.ncbi.nlm.nih.gov/pmc/articles/PMC7255655/pdf/JVIM-34-1187.pdf	Sweden	2020											Cat	Mixed	Male and female	5.3	Years	>12M		Spontaneous			Healthy age-matched	No	Yes
502	174	Hanås et al., 2020	https://www.embase.com/search/results?subaction=viewrecord&id=L2004465220&from=export http://dx.doi.org/10.1111/jvim.15754 https://www.ncbi.nlm.nih.gov/pmc/articles/PMC7255655/pdf/JVIM-34-1187.pdf	Sweden	2020											Cat	Mixed	Male and female	6.6	Years	>12M		Spontaneous			Healthy age-matched	Yes	Yes																Cat with HCM and LAE if LA/Ao ≥1.5
503	E	Hanses et al., 2020	https://www.ahajournals.org/doi/pdf/10.1161/CIRCULATIONAHA.119.044794?download=true
504	175	Hardt et al., 2002	https://www.ahajournals.org/doi/pdf/10.1161/hc0502.103012?download=true	USA	2002	MHC	R403Q	Pathogenic	α-MHC	Sarcomeric	Heterozygous				Genotyping	Mouse			3-4	Months	4-6M		Induced			Littermates
505	175	Hardt et al., 2002	https://www.ahajournals.org/doi/pdf/10.1161/hc0502.103012?download=true	USA	2002	MHC	R403Q	Pathogenic	α-MHC	Sarcomeric	Heterozygous				Genotyping	Mouse			10-11	Months	10-12M		Induced	Ageing		Littermates			No	No		Yes; described not shown
506	175	Hardt et al., 2002	https://www.ahajournals.org/doi/pdf/10.1161/hc0502.103012?download=true	USA	2002	MHC	R403Q x 403 overexpression	Unknown	α-MHC	Sarcomeric	Double transgenic				Genotyping	Mouse			3-4	Months	4-6M	15 months	Induced			Littermates		Yes	Yes; described not shown	Yes
507	175	Hardt et al., 2002	https://www.ahajournals.org/doi/pdf/10.1161/hc0502.103012?download=true	USA	2002	MHC	R403Q x 403 overexpression	Unknown	α-MHC	Sarcomeric	Double transgenic				Genotyping	Mouse			10-11	Months	10-12M		Induced	Ageing		Littermates		Yes	Yes; described not shown	Yes
508	175	Hardt et al., 2002	https://www.ahajournals.org/doi/pdf/10.1161/hc0502.103012?download=true	USA	2002	MHC	R403Q	Pathogenic	α-MHC	Sarcomeric	Heterozygous				Genotyping	Mouse							Induced			Littermates	Yes
509	175	Hardt et al., 2002	https://www.ahajournals.org/doi/pdf/10.1161/hc0502.103012?download=true	USA	2002	MHC	R403Q x 403 overexpression	Unknown	α-MHC	Sarcomeric	Double transgenic				Genotyping	Mouse							Induced			Littermates	No
510	175	Hardt et al., 2002	https://www.ahajournals.org/doi/pdf/10.1161/hc0502.103012?download=true	USA	2002	MHC	R403Q	Pathogenic	α-MHC	Sarcomeric	Heterozygous				Genotyping	Mouse							Induced			Littermates							Primary isolated ventricular cardiomyocytes	2D	Mouse					Yes
511	175	Hardt et al., 2002	https://www.ahajournals.org/doi/pdf/10.1161/hc0502.103012?download=true	USA	2002	MHC	R403Q x 403 overexpression	Unknown	α-MHC	Sarcomeric	Double transgenic				Genotyping	Mouse							Induced			Littermates							Primary isolated ventricular cardiomyocytes	2D	Mouse					No
512	176	Harris et al., 2002	https://www.embase.com/search/results?subaction=viewrecord&id=L34640910&from=export http://dx.doi.org/10.1161/01.RES.0000012222.70819.64 https://www.ahajournals.org/doi/pdf/10.1161/01.RES.0000012222.70819.64?download=true	USA	2002	MYBPC3	KO	Unknown	Myosin binding Protein C	Sarcomeric	Heterozygous	100	Endogenous protein	Western Blot quantified	Southern Blot	Mouse	Mixed	Male and female	0.85±0.1	Months	0-3M		Induced			Littermates	No	No																Mixed or pure 129/Sv background (mixed with ie C57/B6); also PCR to determine mRNA
513	176	Harris et al., 2002	https://www.embase.com/search/results?subaction=viewrecord&id=L34640910&from=export http://dx.doi.org/10.1161/01.RES.0000012222.70819.64 https://www.ahajournals.org/doi/pdf/10.1161/01.RES.0000012222.70819.64?download=true	USA	2002	MYBPC3	KO	Unknown	Myosin binding Protein C	Sarcomeric	Heterozygous	100	Endogenous protein	Western Blot quantified	Southern Blot	Mouse	Mixed	Male and female	3.73±0.9	Months	4-6M		Induced			Littermates	No	No
514	176	Harris et al., 2002	https://www.embase.com/search/results?subaction=viewrecord&id=L34640910&from=export http://dx.doi.org/10.1161/01.RES.0000012222.70819.64 https://www.ahajournals.org/doi/pdf/10.1161/01.RES.0000012222.70819.64?download=true	USA	2002	MYBPC3	KO	Unknown	Myosin binding Protein C	Sarcomeric	Homozygous	0	Endogenous protein	Western Blot quantified	Southern Blot	Mouse	Mixed	Male and female	0.79±0.1	Months	0-3M		Induced			Littermates	Yes	Yes
515	176	Harris et al., 2002	https://www.embase.com/search/results?subaction=viewrecord&id=L34640910&from=export http://dx.doi.org/10.1161/01.RES.0000012222.70819.64 https://www.ahajournals.org/doi/pdf/10.1161/01.RES.0000012222.70819.64?download=true	USA	2002	MYBPC3	KO	Unknown	Myosin binding Protein C	Sarcomeric	Homozygous	0	Endogenous protein	Western Blot quantified	Southern Blot	Mouse	Mixed	Male and female	3.2±1.1	Months	0-3M		Induced			Littermates	Yes	Yes		Yes; shown, not quantified		Yes; shown, not quantified
516	177	He et al., 2012	https://www.ncbi.nlm.nih.gov/pmc/articles/PMC3515825/pdf/tjp0590-5371.pdf	USA	2012	TNNT2	R92L	Pathogenic	cTnT	Sarcomeric		60	Mutant protein		PCR	Mouse	C57/Bl6	Male and female	19-23	Weeks	4-6M		Induced			Littermates	Yes	No
517	177	He et al., 2012	https://www.ncbi.nlm.nih.gov/pmc/articles/PMC3515825/pdf/tjp0590-5371.pdf	USA	2012	TNNT2	R92Q	Pathogenic	cTnT	Sarcomeric		67	Mutant protein		PCR	Mouse	C57/Bl6	Male and female	19-23	Weeks	4-6M		Induced			Littermates	Yes	No
518	177	He et al., 2012	https://www.ncbi.nlm.nih.gov/pmc/articles/PMC3515825/pdf/tjp0590-5371.pdf	USA	2012	TNNT2/α-MHC	R92L/exchange for β-MHC	Unknown	cTnT/α-MHC	Sarcomeric	Double transgenic	60	Mutant protein		PCR	Mouse	C57/Bl6	Male and female	19-23	Weeks	4-6M		Induced			Littermates	Yes	No
519	177	He et al., 2012	https://www.ncbi.nlm.nih.gov/pmc/articles/PMC3515825/pdf/tjp0590-5371.pdf	USA	2012	TNNT2/α-MHC	R92Q/exchange for β-MHC	Unknown	cTnT/α-MHC	Sarcomeric	Double transgenic	67	Mutant protein		PCR	Mouse	C57/Bl6	Male and female	19-23	Weeks	4-6M		Induced			Littermates	No	No
520	178	Helms et al., 2020	https://www.ncbi.nlm.nih.gov/pmc/articles/PMC7098724/	USA	2020	MYBPC3	Promoter	Unknown	Myosin binding Protein C	Sarcomeric	Heterozygous			Western Blot	Sequencing																		iPSC-CMs	2D	Human		25 days	Engineered	Isogenic sex- and age-matched	No			No	HetPR
521	178	Helms et al., 2020	https://www.ncbi.nlm.nih.gov/pmc/articles/PMC7098724/	USA	2020	MYBPC3	Promoter	Unknown	Myosin binding Protein C	Sarcomeric	Homozygous			Western Blot	Sequencing																		iPSC-CMs	2D	Human		25 days	Engineered	Isogenic sex- and age-matched					HomPR
522	178	Helms et al., 2020	https://www.ncbi.nlm.nih.gov/pmc/articles/PMC7098724/	USA	2020	MYBPC3	Exon 1	Unknown	Myosin binding Protein C	Sarcomeric	Heterozygous			Western Blot	Sequencing																		iPSC-CMs	2D	Human		25 days	Engineered	Isogenic sex- and age-matched					HetSS
523	178	Helms et al., 2020	https://www.ncbi.nlm.nih.gov/pmc/articles/PMC7098724/	USA	2020	MYBPC3	Exon 27	Unknown	Myosin binding Protein C	Sarcomeric	Heterozygous			Western Blot	Sequencing																		iPSC-CMs	2D	Human		25 days	Engineered	Isogenic sex- and age-matched	No			No	HetFS
524	178	Helms et al., 2020	https://www.ncbi.nlm.nih.gov/pmc/articles/PMC7098724/	USA	2020	MYBPC3	Exon 27	Unknown	Myosin binding Protein C	Sarcomeric	Homozygous	0	Endogenous protein	IF	Sequencing																		iPSC-CMs	2D	Human		25 days	Engineered	Isogenic sex- and age-matched	No			No	HomFS
525	178	Helms et al., 2020	https://www.ncbi.nlm.nih.gov/pmc/articles/PMC7098724/	USA	2020	MYBPC3	W792Vfs*41	Pathogenic	Myosin binding Protein C	Sarcomeric	Heterozygous																						iPSC-CMs	2D	Human		25 days	Patient-derived	Healthy unrelated sex-matched	No				HetFS-P1
526	178	Helms et al., 2020	https://www.ncbi.nlm.nih.gov/pmc/articles/PMC7098724/	USA	2020	MYBPC3	W792Vfs*41	Pathogenic	Myosin binding Protein C	Sarcomeric	Heterozygous																						iPSC-CMs	2D	Human		25 days	Patient-derived	Healthy unrelated sex-matched					HetFS-P2
527	179	Hernandez et al., 2005	https://www.sciencedirect.com/science/article/pii/S0021925820593587?via%3Dihub	USA	2005	TNNT2	F110I	Pathogenic	cTnT	Sarcomeric		45	Mutant protein	Western Blot quantified	PCR	Mouse	B6SJL	Male and female	4	Months	4-6M		Induced			Littermates		No	No	No		No												Also wt used, no differences between control conditions; non-transgenic used more in comparisons
528	179	Hernandez et al., 2005	https://www.sciencedirect.com/science/article/pii/S0021925820593587?via%3Dihub	USA	2005	TNNT2	F110I	Pathogenic	cTnT	Sarcomeric		45	Mutant protein	Western Blot quantified	PCR	Mouse	B6SJL	Male and female	4	Months	4-6M		Induced	Exercise		Littermates			No	No		No
529	179	Hernandez et al., 2005	https://www.sciencedirect.com/science/article/pii/S0021925820593587?via%3Dihub	USA	2005	TNNT2	R278C	VUS	cTnT	Sarcomeric		35-55	Mutant protein	Western Blot quantified	PCR	Mouse	B6SJL	Male and female	4	Months	4-6M		Induced			Littermates		No	No	No		No
530	179	Hernandez et al., 2005	https://www.sciencedirect.com/science/article/pii/S0021925820593587?via%3Dihub	USA	2005	TNNT2	R278C	VUS	cTnT	Sarcomeric		35-55	Mutant protein	Western Blot quantified	PCR	Mouse	B6SJL	Male and female	4	Months	4-6M		Induced	Exercise		Littermates			No	No		No
531	180	Herndon et al., 2002	https://onlinelibrary.wiley.com/doi/pdfdirect/10.1111/j.1939-1676.2002.tb02387.x?download=true	USA	2002											Cat	Mixed	Male and female	5.5	Years	>12M		Spontaneous			Healthy age- and sex-matched				Yes; described not shown
532	181	Hertzsch et al., 2019	https://www.ncbi.nlm.nih.gov/pmc/articles/PMC6524108/pdf/JVIM-33-1242.pdf	Germany	2019											Cat	Mixed	Male and female					Spontaneous			Healthy		Yes
533	182	Herwig et al., 2020	https://www.ncbi.nlm.nih.gov/pmc/articles/PMC7174613/pdf/fphys-11-00240.pdf	Germany	2020	PRKD1	KO (cardiac-specific)	Unknown	PKD1	Non-sarcomeric						Mouse	C57/Bl6		8-10	Weeks	0-3M		Induced			Littermates
534	183	Hesaraki et al., 2022	https://www.frontiersin.org/articles/10.3389/fcvm.2022.839862/full	Iran/Turkey	2022	MYH7	L655M	Pathogenic	MHC	Sarcomeric	Heterozygous	90			Sequencing	Zebrafish			3	dpf	0-3M		Induced			Scrambled control		No
535	183	Hesaraki et al., 2022	https://www.frontiersin.org/articles/10.3389/fcvm.2022.839862/full	Iran/Turkey	2022	MYH7	L655M	Pathogenic	MHC	Sarcomeric	Heterozygous	90			Sequencing	Zebrafish			4	dpf	0-3M		Induced			Scrambled control		No
536	183	Hesaraki et al., 2022	https://www.frontiersin.org/articles/10.3389/fcvm.2022.839862/full	Iran/Turkey	2022	MYH7	L655M	Pathogenic	MHC	Sarcomeric	Heterozygous	90			Sequencing	Zebrafish			5	dpf	0-3M		Induced			Scrambled control		Yes
537	E	Hick et al., 2013	https://www.ncbi.nlm.nih.gov/pmc/articles/PMC3634645/
538	184	Higashikuse et al., 2019	https://www.ncbi.nlm.nih.gov/pmc/articles/PMC6899042/	Japan	2019	TTN	E29783V	Pathogenic	Titin	Sarcomeric	Homozygous				Sequencing	Rice fish	Qurt		3	days postfertilization (dpf)	0-3M		Induced			Wild-type	Unclear	Yes				Yes; shown, not quantified												Also Kaga fish
539	184	Higashikuse et al., 2019	https://www.ncbi.nlm.nih.gov/pmc/articles/PMC6899042/	Japan	2019	TTN	E29783V	Pathogenic	Titin	Sarcomeric	Heterozygous				Sequencing	Rice fish	Qurt		3	days postfertilization (dpf)	0-3M	Death after 8 days	Induced			Wild-type		No				Yes; shown, not quantified												Also Kaga fish
540	185	Hodatsu et al., 2014	https://journals.physiology.org/doi/pdf/10.1152/ajpheart.00637.2013	Japan	2014	MYBPC3	V762D	Pathogenic/likely pathogenic	Myosin binding Protein C	Sarcomeric					PCR	Zebrafish	hspGFF3A		72	hours postfertilization (hpf)	0-3M		Induced			Control morpholino	no	no
541	185	Hodatsu et al., 2014	https://journals.physiology.org/doi/pdf/10.1152/ajpheart.00637.2013	Japan	2014	MYBPC3	R820Q	Pathogenic/likely pathogenic	Myosin binding Protein C	Sarcomeric					PCR	Zebrafish	hspGFF3A		72	hours postfertilization (hpf)	0-3M		Induced			Control morpholino		yes
542	186	Holliday et al., 2018 A	https://www.sciencedirect.com/science/article/pii/S1873506118302800?via%3Dihub	Australia	2018	MYH7	R403Q	Pathogenic	Myosin heavy chain beta	Sarcomeric	Heterozygous				Sequencing																		iPSC	2D	Human	Female		Patient-derived
543	187	Holliday et al., 2018 B	https://www.sciencedirect.com/science/article/pii/S1873506118302551?via%3Dihub	Australia	2018	MYBPC3	R502W	Pathogenic	Myosin binding Protein C	Sarcomeric	Heterozygous				Sequencing																		iPSC	2D	Human	Male		Patient-derived
544	188	Hori et al., 2018	https://www.embase.com/search/results?subaction=viewrecord&id=L621774709&from=export http://dx.doi.org/10.1111/jvim.15131 https://www.ncbi.nlm.nih.gov/pmc/articles/PMC5980312/pdf/JVIM-32-922.pdf	Japan	2018											Cat	Mixed	Male and female	4.0	Years	>12M		Spontaneous			Healthy age-matched	No	Yes																Cats with HCM - ASYMP
545	188	Hori et al., 2018	https://www.embase.com/search/results?subaction=viewrecord&id=L621774709&from=export http://dx.doi.org/10.1111/jvim.15131 https://www.ncbi.nlm.nih.gov/pmc/articles/PMC5980312/pdf/JVIM-32-922.pdf	Japan	2018											Cat	Mixed	Male and female	5.9	Years	>12M		Spontaneous			Healthy age-matched	Yes	Yes																Cats with HCM - LAD
546	188	Hori et al., 2018	https://www.embase.com/search/results?subaction=viewrecord&id=L621774709&from=export http://dx.doi.org/10.1111/jvim.15131 https://www.ncbi.nlm.nih.gov/pmc/articles/PMC5980312/pdf/JVIM-32-922.pdf	Japan	2018											Cat	Mixed	Male and female	11.0	Years	>12M		Spontaneous			Healthy	Yes	Yes																Cats with HCM - HF
547	189	Hsieh et al., 2022	https://www.frontiersin.org/articles/10.3389/fcell.2022.894635/full	USA	2022	MYH7	R723C	Pathogenic	β-MHC	Sarcomeric	Homozygous				Sequencing																		iPSC-CMs	2D	Human	Female		Engineered	Isogenic
548	189	Hsieh et al., 2022	https://www.frontiersin.org/articles/10.3389/fcell.2022.894635/full	USA	2022	MYH6/MYH7	R723C/R725C	Unknown	β-MHC/α-MHC	Sarcomeric	Homozygous/heterozygous		Mutant mRNA	PCR quantified	Sequencing																		iPSC-CMs	2D	Human	Female	15 days	Engineered	Isogenic		Yes	No	No
549	189	Hsieh et al., 2022	https://www.frontiersin.org/articles/10.3389/fcell.2022.894635/full	USA	2022	MYH6/MYH7	R723C/R725C	Unknown	β-MHC/α-MHC	Sarcomeric	Homozygous/heterozygous		Mutant mRNA	PCR quantified	Sequencing																		iPSC-CMs	2D	Human	Female	30 day	Engineered	Isogenic		Yes	Yes	No
550	189	Hsieh et al., 2022	https://www.frontiersin.org/articles/10.3389/fcell.2022.894635/full	USA	2022	MYH6/MYH7	R723C/R725C	Unknown	β-MHC/α-MHC	Sarcomeric	Homozygous/heterozygous		Mutant mRNA	PCR quantified	Sequencing																		iPSC-CMs	2D	Human	Female	45 day	Engineered	Isogenic		Yes	Yes	No
551	189	Hsieh et al., 2022	https://www.frontiersin.org/articles/10.3389/fcell.2022.894635/full	USA	2022	MYH6/MYH7	R723C/R725C	Unknown	β-MHC/α-MHC	Sarcomeric	Homozygous/heterozygous		Mutant mRNA	PCR quantified	Sequencing																		iPSC-CMs	2D	Human	Female	60 day	Engineered	Isogenic		Yes	No	No
552	190	Hu et al., 2017	https://www.ncbi.nlm.nih.gov/pmc/articles/PMC5462502/pdf/1603081.pdf	USA	2017	OBSCN	R4344Q	Benign	Obscurin	Non-sarcomeric	Homozygous				PCR	Mouse	C57BL/6J	Male	3	Months	0-3M		Induced	Ageing		Littermates age-matched	No	No
553	190	Hu et al., 2017	https://www.ncbi.nlm.nih.gov/pmc/articles/PMC5462502/pdf/1603081.pdf	USA	2017	OBSCN	R4344Q	Benign	Obscurin	Non-sarcomeric	Homozygous				PCR	Mouse	C57BL/6J	Male	1	Years	>12M		Induced			Littermates age-matched	No	No
554	190	Hu et al., 2017	https://www.ncbi.nlm.nih.gov/pmc/articles/PMC5462502/pdf/1603081.pdf	USA	2017	OBSCN	R4344Q	Benign	Obscurin	Non-sarcomeric	Homozygous	~85	Endogenous protein	Western Blot quantified	PCR	Mouse	C57BL/6J	Female	3	Months	0-3M		Induced	Ageing		Littermates age-matched	No	No
555	190	Hu et al., 2017	https://www.ncbi.nlm.nih.gov/pmc/articles/PMC5462502/pdf/1603081.pdf	USA	2017	OBSCN	R4344Q	Benign	Obscurin	Non-sarcomeric	Homozygous	~85	Endogenous protein	Western Blot quantified	PCR	Mouse	C57BL/6J	Female	1	Years	>12M		Induced			Littermates age-matched	No	No		No	Yes	No
556	190	Hu et al., 2017	https://www.ncbi.nlm.nih.gov/pmc/articles/PMC5462502/pdf/1603081.pdf	USA	2017	OBSCN	R4344Q	Benign	Obscurin	Non-sarcomeric	Homozygous	~85	Endogenous protein	Western Blot quantified	PCR	Mouse	C57BL/6J	Female	1	Years	>12M		Induced			Littermates age-matched							Primary isolated ventricular cardiomyocytes	2D	Mouse					No
557	190	Hu et al., 2017	https://www.ncbi.nlm.nih.gov/pmc/articles/PMC5462502/pdf/1603081.pdf	USA	2017	OBSCN	R4344Q	Benign	Obscurin	Non-sarcomeric	Homozygous				PCR	Mouse	C57BL/6J	Female	4	Months	4-6M		Induced	TAC		Healthy with secondary disease hit	Yes	Yes		Yes		No
558	191	Hu et al., 2020	https://www.embase.com/search/results?subaction=viewrecord&id=L631942217&from=export http://dx.doi.org/10.3389/fphys.2020.00478	USA	2020	OBSCN	R4344Q	Benign	Obscurin	Non-sarcomeric	Homozygous					Mouse		Female	1	Years	>12M		Induced			Wild-type age- and sex-matched
559	192	Huang et al., 2014	https://www.ncbi.nlm.nih.gov/pmc/articles/PMC4115013/pdf/nihms-610988.pdf	USA	2014	MYL2	K104E	VUS	RLC	Sarcomeric		95, 97, 99	Mutant protein	Western Blot quantified		Mouse	B6SJL	Male	4	Months	4-6M		Induced			Wild-type age- and sex-matched				No		No
560	192	Huang et al., 2014	https://www.ncbi.nlm.nih.gov/pmc/articles/PMC4115013/pdf/nihms-610988.pdf	USA	2014	MYL2	K104E	VUS	RLC	Sarcomeric		95, 97, 99	Mutant protein	Western Blot quantified		Mouse	B6SJL	Male	6	Months	4-6M		Induced			Wild-type age- and sex-matched	Yes	No
561	192	Huang et al., 2014	https://www.ncbi.nlm.nih.gov/pmc/articles/PMC4115013/pdf/nihms-610988.pdf	USA	2014	MYL2	K104E	VUS	RLC	Sarcomeric		95, 97, 99	Mutant protein	Western Blot quantified		Mouse	B6SJL	Male	8	Months	7-9M		Induced			Wild-type age- and sex-matched				Yes; shown, not quantified		No
562	192	Huang et al., 2014	https://www.ncbi.nlm.nih.gov/pmc/articles/PMC4115013/pdf/nihms-610988.pdf	USA	2014	MYL2	K104E	VUS	RLC	Sarcomeric		95, 97, 99	Mutant protein	Western Blot quantified		Mouse	B6SJL	Male	15	Months	>12M		Induced			Wild-type age- and sex-matched		Yes		Yes; shown, not quantified		No
563	193	Huang, W. et al., 2016	https://www.ncbi.nlm.nih.gov/pmc/articles/PMC5370580/pdf/nihms854090.pdf	USA	2016	MYL2	R58Q	Pathogenic	RLC	Sarcomeric						Mouse	B6SJL	Male and female	5-8.5	Months	7-9M		Induced			Wild-type age-matched
564	193	Huang, W. et al., 2016	https://www.ncbi.nlm.nih.gov/pmc/articles/PMC5370580/pdf/nihms854090.pdf	USA	2016	MYL2	D166V	Likely pathogenic	RLC	Sarcomeric						Mouse	B6SJL	Male and female	5-8.5	Months	7-9M		Induced			Wild-type age-matched
565	193	Huang, W. et al., 2016	https://www.ncbi.nlm.nih.gov/pmc/articles/PMC5370580/pdf/nihms854090.pdf	USA	2016	MYL2	K104E	VUS	RLC	Sarcomeric						Mouse	B6SJL	Male and female	5-8.5	Months	7-9M		Induced			Wild-type age-matched
566	194	Huang et al., 2020	https://www.embase.com/search/results?subaction=viewrecord&id=L629109840&from=export http://dx.doi.org/10.1093/cvr/cvz218 https://watermark.silverchair.com/cvz218.pdf?token=AQECAHi208BE49Ooan9kkhW_Ercy7Dm3ZL_9Cf3qfKAc485ysgAAAsswggLHBgkqhkiG9w0BBwagggK4MIICtAIBADCCAq0GCSqGSIb3DQEHATAeBglghkgBZQMEAS4wEQQMDCztXkuWwwB4UD6SAgEQgIICfrVdgm_IEvnejpkO_3MN_-FsrCWdBG6xN8GF27aFdmonj_9OrhFHAelOnUGbTVJuhZEFfw…	USA	2019	MHC	R403Q	Pathogenic	α-MHC	Sarcomeric	Heterozygous					Mouse		Male	12	Weeks	0-3M		Induced			Wild-type age- and sex-matched	Yes	Yes
567	194	Huang et al., 2020	https://www.embase.com/search/results?subaction=viewrecord&id=L629109840&from=export http://dx.doi.org/10.1093/cvr/cvz218 https://watermark.silverchair.com/cvz218.pdf?token=AQECAHi208BE49Ooan9kkhW_Ercy7Dm3ZL_9Cf3qfKAc485ysgAAAsswggLHBgkqhkiG9w0BBwagggK4MIICtAIBADCCAq0GCSqGSIb3DQEHATAeBglghkgBZQMEAS4wEQQMDCztXkuWwwB4UD6SAgEQgIICfrVdgm_IEvnejpkO_3MN_-FsrCWdBG6xN8GF27aFdmonj_9OrhFHAelOnUGbTVJuhZEFfw…	USA	2019	MHC	R403Q	Pathogenic	α-MHC	Sarcomeric	Heterozygous					Mouse		Male	26	Weeks	4-6M		Induced	Exercise		Wild-type age- and sex-matched		Yes	Yes	Yes		Yes; shown, not quantified												Swimming for one week
568	195	Huang et al., 2021	https://www.sciencedirect.com/science/article/pii/S2162253121001086?via%3Dihub	USA	2021	TNNI3	R146G	Pathogenic	cTnI	Sarcomeric					PCR	Mouse		Male and female	4	Months	4-6M		Induced			Non-transgenic		Yes	Yes	Yes
569	195	Huang et al., 2021	https://www.sciencedirect.com/science/article/pii/S2162253121001086?via%3Dihub	USA	2021	TNNI3	R146G	Pathogenic	cTnI	Sarcomeric					PCR	Mouse		Male and female	18	Months	>12M		Induced			Non-transgenic		No		No
570	196	Hueneke et al., 2017	https://www.ncbi.nlm.nih.gov/pmc/articles/PMC5398411/pdf/nihms848495.pdf	USA	2017	MHC	R403Q	Pathogenic	α-MHC	Sarcomeric	Heterozygous					Mouse	129SvE	Male	10-12	Weeks	0-3M		Induced			Littermates age- and sex-matched		No
571	197	Huke et al., 2013	https://www.ahajournals.org/doi/pdf/10.1161/CIRCRESAHA.113.301055?download=true	USA	2013	TNNT2	I79N	Pathogenic	cTnT	Sarcomeric						Mouse	BL6SJF1/J	Male and female	9-14	Weeks	0-3M		Induced			Littermates age-matched					Yes after stimulation
572	198	Hunter et al., 1995	https://www.jbc.org/article/S0021-9258(18)90086-4/fulltext	USA	1995	Ras	KI	Unknown	Ras	Non-sarcomeric	Heterozygous	25	Mutant mRNA	PCR quantified	Southern blot	Mouse	C57BL/6J x SJL						Induced			Wild-type		Yes	No
573	198	Hunter et al., 1995	https://www.jbc.org/article/S0021-9258(18)90086-4/fulltext	USA	1995	Ras	KI	Unknown	Ras	Non-sarcomeric	Homozygous				Southern blot	Mouse	C57BL/6J x SJL						Induced			Wild-type	Yes	Yes	Yes	No		Yes; shown, not quantified
574	199	Ichihara et al., 2017	https://www.ncbi.nlm.nih.gov/pmc/articles/PMC5569096/pdf/41598_2017_Article_8546.pdf	Japan	2017				Delta-sarcoglycan	Non-sarcomeric						Hamster	BIO14.6	Male	6	Weeks	0-3M		Spontaneous			Healthy age- and sex-matched		Yes		No
575	E	Ikeda et al., 2021
576	200	Ikegaya et al., 1992	https://pubmed.ncbi.nlm.nih.gov/1315929/	Japan	1992											Hamster	BIO14.6	Male	90 &160	Days	4-6M		Spontaneous			Healthy age-matched		Yes
577	201	Iorga et al., 2008	https://watermark.silverchair.com/cvm113.pdf?token=AQECAHi208BE49Ooan9kkhW_Ercy7Dm3ZL_9Cf3qfKAc485ysgAAAscwggLDBgkqhkiG9w0BBwagggK0MIICsAIBADCCAqkGCSqGSIb3DQEHATAeBglghkgBZQMEAS4wEQQMBUPVKLJp6W1wtonGAgEQgIICetalGE9RraFVrArqSesZ0mZPArRZFhioYr4vMMgryAOWA-q7N0wYUYwpyPrhOTXjusycJvlJNWJCmi5XrqXGrbQOuzLaIaQe2KhFspdu331aj5CvLvFcnRC2jnUe5AXpKjVyxw6ZERdtnCN2e-zYUeF-cKqQAMbA7bjeSy4RKB704EY61gmrZQ4Bv64kX-Om…	Germany	2007	TNNI3	Δ-K184	Unknown	cTnI	Sarcomeric		>90	Mutant protein	Western Blot		Mouse	C57/Bl6		3	Months	0-3M		Induced			Littermates age-matched	Yes
578	201	Iorga et al., 2008	https://watermark.silverchair.com/cvm113.pdf?token=AQECAHi208BE49Ooan9kkhW_Ercy7Dm3ZL_9Cf3qfKAc485ysgAAAscwggLDBgkqhkiG9w0BBwagggK0MIICsAIBADCCAqkGCSqGSIb3DQEHATAeBglghkgBZQMEAS4wEQQMBUPVKLJp6W1wtonGAgEQgIICetalGE9RraFVrArqSesZ0mZPArRZFhioYr4vMMgryAOWA-q7N0wYUYwpyPrhOTXjusycJvlJNWJCmi5XrqXGrbQOuzLaIaQe2KhFspdu331aj5CvLvFcnRC2jnUe5AXpKjVyxw6ZERdtnCN2e-zYUeF-cKqQAMbA7bjeSy4RKB704EY61gmrZQ4Bv64kX-Om…	Germany	2007	TNNI3	Δ-K184	Unknown	cTnI	Sarcomeric		>90	Mutant protein	Western Blot		Mouse	C57/Bl6		6-7	Months	7-9M		Induced	Ageing		Littermates age-matched	Yes	No
579	E	Ishida et al., 2011	https://journals.physiology.org/doi/pdf/10.1152/ajpheart.00216.2011
580	202	Ivandic et al., 2012	https://watermark.silverchair.com/cvs080.pdf?token=AQECAHi208BE49Ooan9kkhW_Ercy7Dm3ZL_9Cf3qfKAc485ysgAAAsYwggLCBgkqhkiG9w0BBwagggKzMIICrwIBADCCAqgGCSqGSIb3DQEHATAeBglghkgBZQMEAS4wEQQMIa3nreJezyLQRgehAgEQgIICeQvcS2XTdmDKuQQuAorDOivqvjkNv7_p_-OhB-7ln_mwuVWu9nmTH7nFvwXeVeCiAY6fc-f-ufqErlkSVlK0U9LNsc4xFFi7hmWIm_50eCgyctCsHEmHyIowKwRbnV2dhhoePUYOX9IHswc-CKjlkVam_HTxIeIOVWCkZszkc1Qhstf_QztmgTf6AjvsvGml…	Germany	2012	CSRP2	KO	Unknown	Csrp2	Non-sarcomeric						Mouse	129S1 x Sv	Male and female	9-10	Weeks	0-3M		Induced
581	202	Ivandic et al., 2012	https://watermark.silverchair.com/cvs080.pdf?token=AQECAHi208BE49Ooan9kkhW_Ercy7Dm3ZL_9Cf3qfKAc485ysgAAAsYwggLCBgkqhkiG9w0BBwagggKzMIICrwIBADCCAqgGCSqGSIb3DQEHATAeBglghkgBZQMEAS4wEQQMIa3nreJezyLQRgehAgEQgIICeQvcS2XTdmDKuQQuAorDOivqvjkNv7_p_-OhB-7ln_mwuVWu9nmTH7nFvwXeVeCiAY6fc-f-ufqErlkSVlK0U9LNsc4xFFi7hmWIm_50eCgyctCsHEmHyIowKwRbnV2dhhoePUYOX9IHswc-CKjlkVam_HTxIeIOVWCkZszkc1Qhstf_QztmgTf6AjvsvGml…	Germany	2012	CSRP2	KO	Unknown	Csrp2	Non-sarcomeric						Mouse	C57/Bl6	Male and female	9-10	Weeks	0-3M		Induced
582	202	Ivandic et al., 2012	https://watermark.silverchair.com/cvs080.pdf?token=AQECAHi208BE49Ooan9kkhW_Ercy7Dm3ZL_9Cf3qfKAc485ysgAAAsYwggLCBgkqhkiG9w0BBwagggKzMIICrwIBADCCAqgGCSqGSIb3DQEHATAeBglghkgBZQMEAS4wEQQMIa3nreJezyLQRgehAgEQgIICeQvcS2XTdmDKuQQuAorDOivqvjkNv7_p_-OhB-7ln_mwuVWu9nmTH7nFvwXeVeCiAY6fc-f-ufqErlkSVlK0U9LNsc4xFFi7hmWIm_50eCgyctCsHEmHyIowKwRbnV2dhhoePUYOX9IHswc-CKjlkVam_HTxIeIOVWCkZszkc1Qhstf_QztmgTf6AjvsvGml…	Germany	2012	MYOZ2	KO	Unknown	Myozenin 2	Non-sarcomeric						Mouse	129S1 x Sv	Male and female	9-10	Weeks	0-3M		Induced
583	202	Ivandic et al., 2012	https://watermark.silverchair.com/cvs080.pdf?token=AQECAHi208BE49Ooan9kkhW_Ercy7Dm3ZL_9Cf3qfKAc485ysgAAAsYwggLCBgkqhkiG9w0BBwagggKzMIICrwIBADCCAqgGCSqGSIb3DQEHATAeBglghkgBZQMEAS4wEQQMIa3nreJezyLQRgehAgEQgIICeQvcS2XTdmDKuQQuAorDOivqvjkNv7_p_-OhB-7ln_mwuVWu9nmTH7nFvwXeVeCiAY6fc-f-ufqErlkSVlK0U9LNsc4xFFi7hmWIm_50eCgyctCsHEmHyIowKwRbnV2dhhoePUYOX9IHswc-CKjlkVam_HTxIeIOVWCkZszkc1Qhstf_QztmgTf6AjvsvGml…	Germany	2012	MYOZ2	KO	Unknown	Myozenin 2	Non-sarcomeric						Mouse	C3H x He	Male and female	9-10	Weeks	0-3M		Induced
584	202	Ivandic et al., 2012	https://watermark.silverchair.com/cvs080.pdf?token=AQECAHi208BE49Ooan9kkhW_Ercy7Dm3ZL_9Cf3qfKAc485ysgAAAsYwggLCBgkqhkiG9w0BBwagggKzMIICrwIBADCCAqgGCSqGSIb3DQEHATAeBglghkgBZQMEAS4wEQQMIa3nreJezyLQRgehAgEQgIICeQvcS2XTdmDKuQQuAorDOivqvjkNv7_p_-OhB-7ln_mwuVWu9nmTH7nFvwXeVeCiAY6fc-f-ufqErlkSVlK0U9LNsc4xFFi7hmWIm_50eCgyctCsHEmHyIowKwRbnV2dhhoePUYOX9IHswc-CKjlkVam_HTxIeIOVWCkZszkc1Qhstf_QztmgTf6AjvsvGml…	Germany	2012	MYOZ2	KO	Unknown	Myozenin 2	Non-sarcomeric						Mouse	C57/Bl6	Male and female	9-10	Weeks	0-3M		Induced
585	202	Ivandic et al., 2012	https://watermark.silverchair.com/cvs080.pdf?token=AQECAHi208BE49Ooan9kkhW_Ercy7Dm3ZL_9Cf3qfKAc485ysgAAAsYwggLCBgkqhkiG9w0BBwagggKzMIICrwIBADCCAqgGCSqGSIb3DQEHATAeBglghkgBZQMEAS4wEQQMIa3nreJezyLQRgehAgEQgIICeQvcS2XTdmDKuQQuAorDOivqvjkNv7_p_-OhB-7ln_mwuVWu9nmTH7nFvwXeVeCiAY6fc-f-ufqErlkSVlK0U9LNsc4xFFi7hmWIm_50eCgyctCsHEmHyIowKwRbnV2dhhoePUYOX9IHswc-CKjlkVam_HTxIeIOVWCkZszkc1Qhstf_QztmgTf6AjvsvGml…	Germany	2012	MYOZ2	KO	Unknown	Myozenin 2	Non-sarcomeric						Mouse	FVB/N	Male and female	9-10	Weeks	0-3M		Induced
586	202	Ivandic et al., 2012	https://watermark.silverchair.com/cvs080.pdf?token=AQECAHi208BE49Ooan9kkhW_Ercy7Dm3ZL_9Cf3qfKAc485ysgAAAsYwggLCBgkqhkiG9w0BBwagggKzMIICrwIBADCCAqgGCSqGSIb3DQEHATAeBglghkgBZQMEAS4wEQQMIa3nreJezyLQRgehAgEQgIICeQvcS2XTdmDKuQQuAorDOivqvjkNv7_p_-OhB-7ln_mwuVWu9nmTH7nFvwXeVeCiAY6fc-f-ufqErlkSVlK0U9LNsc4xFFi7hmWIm_50eCgyctCsHEmHyIowKwRbnV2dhhoePUYOX9IHswc-CKjlkVam_HTxIeIOVWCkZszkc1Qhstf_QztmgTf6AjvsvGml…	Germany	2012	SGCD	KO	Unknown	Sgcd	Non-sarcomeric						Mouse	129S1 x Sv	Male and female	9-10	Weeks	0-3M		Induced
587	202	Ivandic et al., 2012	https://watermark.silverchair.com/cvs080.pdf?token=AQECAHi208BE49Ooan9kkhW_Ercy7Dm3ZL_9Cf3qfKAc485ysgAAAsYwggLCBgkqhkiG9w0BBwagggKzMIICrwIBADCCAqgGCSqGSIb3DQEHATAeBglghkgBZQMEAS4wEQQMIa3nreJezyLQRgehAgEQgIICeQvcS2XTdmDKuQQuAorDOivqvjkNv7_p_-OhB-7ln_mwuVWu9nmTH7nFvwXeVeCiAY6fc-f-ufqErlkSVlK0U9LNsc4xFFi7hmWIm_50eCgyctCsHEmHyIowKwRbnV2dhhoePUYOX9IHswc-CKjlkVam_HTxIeIOVWCkZszkc1Qhstf_QztmgTf6AjvsvGml…	Germany	2012	SGCD	KO	Unknown	Sgcd	Non-sarcomeric						Mouse	C3H x He	Male and female	9-10	Weeks	0-3M		Induced
588	202	Ivandic et al., 2012	https://watermark.silverchair.com/cvs080.pdf?token=AQECAHi208BE49Ooan9kkhW_Ercy7Dm3ZL_9Cf3qfKAc485ysgAAAsYwggLCBgkqhkiG9w0BBwagggKzMIICrwIBADCCAqgGCSqGSIb3DQEHATAeBglghkgBZQMEAS4wEQQMIa3nreJezyLQRgehAgEQgIICeQvcS2XTdmDKuQQuAorDOivqvjkNv7_p_-OhB-7ln_mwuVWu9nmTH7nFvwXeVeCiAY6fc-f-ufqErlkSVlK0U9LNsc4xFFi7hmWIm_50eCgyctCsHEmHyIowKwRbnV2dhhoePUYOX9IHswc-CKjlkVam_HTxIeIOVWCkZszkc1Qhstf_QztmgTf6AjvsvGml…	Germany	2012	SGCD	KO	Unknown	Sgcd	Non-sarcomeric						Mouse	C57/Bl6	Male and female	9-10	Weeks	0-3M		Induced
589	202	Ivandic et al., 2012	https://watermark.silverchair.com/cvs080.pdf?token=AQECAHi208BE49Ooan9kkhW_Ercy7Dm3ZL_9Cf3qfKAc485ysgAAAsYwggLCBgkqhkiG9w0BBwagggKzMIICrwIBADCCAqgGCSqGSIb3DQEHATAeBglghkgBZQMEAS4wEQQMIa3nreJezyLQRgehAgEQgIICeQvcS2XTdmDKuQQuAorDOivqvjkNv7_p_-OhB-7ln_mwuVWu9nmTH7nFvwXeVeCiAY6fc-f-ufqErlkSVlK0U9LNsc4xFFi7hmWIm_50eCgyctCsHEmHyIowKwRbnV2dhhoePUYOX9IHswc-CKjlkVam_HTxIeIOVWCkZszkc1Qhstf_QztmgTf6AjvsvGml…	Germany	2012	SGCD	KO	Unknown	Sgcd	Non-sarcomeric						Mouse	FVB/N	Male and female	9-10	Weeks	0-3M		Induced
590	203	Jackson et al., 2015	https://www.sciencedirect.com/science/article/pii/S1760273415000429?via%3Dihub	USA	2015											Cat		Male and female	7.0	Years	>12M		Spontaneous					Yes
591	204	Jagatheesan et al., 2007	https://journals.physiology.org/doi/pdf/10.1152/ajpheart.01341.2006	USA	2007	TPM1	E180G	Pathogenic	Tropomyisin	Sarcomeric		57.36	Mutant protein	Western Blot quantified	Southern Blot	Mouse	FVB/N		4	Months	4-6M	6 months	Induced			Littermates age-matched	Yes	Yes																Also PCR used to confirm mutation
592	204	Jagatheesan et al., 2007	https://journals.physiology.org/doi/pdf/10.1152/ajpheart.01341.2006	USA	2007	TPM1	α/β-TPM chimera	Unknown	Tropomyisin	Sarcomeric		48.70	Mutant protein	Western Blot quantified	Southern Blot	Mouse	FVB/N		4	Months	4-6M		Induced			Littermates age-matched	No	No		No														Chimera
593	204	Jagatheesan et al., 2007	https://journals.physiology.org/doi/pdf/10.1152/ajpheart.01341.2006	USA	2007	TPM1	α/β-TPM chimera	Unknown	Tropomyisin	Sarcomeric		48.70	Mutant protein	Western Blot quantified	Southern Blot	Mouse	FVB/N		6	Months	4-6M		Induced	Ageing		Littermates age-matched				No
594	204	Jagatheesan et al., 2007	https://journals.physiology.org/doi/pdf/10.1152/ajpheart.01341.2006	USA	2007	TPM1	α/β-TPM chimera	Unknown	Tropomyisin	Sarcomeric		48.70	Mutant protein	Western Blot quantified	Southern Blot	Mouse	FVB/N		1	Years	>12M		Induced	Ageing		Littermates age-matched	Yes	No		No
595	204	Jagatheesan et al., 2007	https://journals.physiology.org/doi/pdf/10.1152/ajpheart.01341.2006	USA	2007	TPM1	E180G/α/β-TPM chimera	Unknown	Tropomyisin	Sarcomeric		33.4	Mutant protein	Western Blot quantified	Southern Blot	Mouse	FVB/N		4	Months	4-6M		Induced			Littermates age-matched	No	No		No														Double transgenic
596	204	Jagatheesan et al., 2007	https://journals.physiology.org/doi/pdf/10.1152/ajpheart.01341.2006	USA	2007	TPM1	E180G/α/β-TPM chimera	Unknown	Tropomyisin	Sarcomeric		33.4	Mutant protein	Western Blot quantified	Southern Blot	Mouse	FVB/N		6	Months	4-6M		Induced	Ageing		Littermates age-matched				No
597	204	Jagatheesan et al., 2007	https://journals.physiology.org/doi/pdf/10.1152/ajpheart.01341.2006	USA	2007	TPM1	E180G/α/β-TPM chimera	Unknown	Tropomyisin	Sarcomeric		33.4	Mutant protein	Western Blot quantified	Southern Blot	Mouse	FVB/N		1	Years	>12M		Induced	Ageing		Littermates age-matched	Yes	No		No
598	205	James et al., 2000	https://www.ahajournals.org/doi/pdf/10.1161/01.RES.87.9.805?download=true	USA	2000	TNNI3	R146G	Pathogenic	cTnI	Sarcomeric		350	Mutant mRNA	Northern Blot quantified		Mouse		Male and female	10-11	Days	0-3M	13-17 days	Induced			Littermates		No		Yes; shown, not quantified		Yes; shown, not quantified												Mutation is mouse analogue of human R145G mutation
599	205	James et al., 2000	https://www.ahajournals.org/doi/pdf/10.1161/01.RES.87.9.805?download=true	USA	2000	TNNI3	R146G	Pathogenic	cTnI	Sarcomeric		350	Mutant mRNA	Northern Blot quantified		Mouse		Male	10-11	Days	0-3M	13-17 days	Induced			Littermates		No
600	205	James et al., 2000	https://www.ahajournals.org/doi/pdf/10.1161/01.RES.87.9.805?download=true	USA	2000	TNNI3	R146G	Pathogenic	cTnI	Sarcomeric		350	Mutant mRNA	Northern Blot quantified		Mouse		Female	10-11	Days	0-3M	13-17 days	Induced			Littermates		No
601	205	James et al., 2000	https://www.ahajournals.org/doi/pdf/10.1161/01.RES.87.9.805?download=true	USA	2000	TNNI3	R146G	Pathogenic	cTnI	Sarcomeric		120	Mutant mRNA	Northern Blot quantified		Mouse		Male and female	6-10	Weeks	0-3M		Induced			Littermates	Yes	No
602	205	James et al., 2000	https://www.ahajournals.org/doi/pdf/10.1161/01.RES.87.9.805?download=true	USA	2000	TNNI3	R146G	Pathogenic	cTnI	Sarcomeric		120	Mutant mRNA	Northern Blot quantified		Mouse		Male	6-10	Weeks	0-3M		Induced			Littermates		No
603	205	James et al., 2000	https://www.ahajournals.org/doi/pdf/10.1161/01.RES.87.9.805?download=true	USA	2000	TNNI3	R146G	Pathogenic	cTnI	Sarcomeric		120	Mutant mRNA	Northern Blot quantified		Mouse		Female	6-10	Weeks	0-3M		Induced			Littermates		No
604	205	James et al., 2000	https://www.ahajournals.org/doi/pdf/10.1161/01.RES.87.9.805?download=true	USA	2000	TNNI3	R146G	Pathogenic	cTnI	Sarcomeric		120	Mutant mRNA	Northern Blot quantified		Mouse		Female	13	Months	>12M		Induced	Ageing	Other	Littermates			Yes; shown, not quantified	Yes; shown, not quantified
605	206	James et al., 2021	https://www.liebertpub.com/doi/10.1089/scd.2021.0202?url_ver=Z39.88-2003&rfr_id=ori:rid:crossref.org&rfr_dat=cr_pub%20%200pubmed	UK	2021	ACTC1	Q101K	VUS	Actin alpha cardiac muscle 1	Sarcomeric																							iPSC-CMs	2D	Human	Male	25 days	Patient-derived	Isogenic	Yes		Yes		Electrical stimulation and exosome isolation at day 25
606	207	Javadpour et al., 2003	https://www.ncbi.nlm.nih.gov/pmc/articles/PMC182182/pdf/JCI0315967.pdf	USA	2003	TNNT2	R92Q	Pathogenic	cTnT	Sarcomeric		67			PCR	Mouse			16	Weeks	4-6M		Induced			Non-transgenic	Yes	No
607	208	Javor et al., 2021	http://dx.doi.org/10.1038/s41378-020-00234-x	USA	2020	MYH7	R403Q	Pathogenic	β-MHC	Sarcomeric	Heterozygous																						iPSC-CMs	3D	Human		37-39 days		Isogenic					Cells plated until day 30+, after that CMT generation, at least 7 days (+2)
608	209	Jia et al., 2021	https://doi.org/10.1016/j.scr.2021.102328	China	2021	MYBPC3	L460Wfs [c.1377delC]	Pathogenic	Myosin binding Protein C	Sarcomeric	Heterozygous				Sequencing																		iPSC	2D	Human	Female		Patient-derived
609	210	Jiang et al., 2013	https://www.embase.com/search/results?subaction=viewrecord&id=L370028181&from=export http://dx.doi.org/10.1126/science.1236921 http://www.sciencemag.org/content/342/6154/111.full.pdf https://science.sciencemag.org/content/sci/342/6154/111.full.pdf	USA	2013	MYH6	R403Q	Pathogenic	Myosin heavy chain	Sarcomeric	Heterozygous	20	Endogenous mRNA		PCR	Mouse	129SvEv		6	Weeks	0-3M		Induced																					No comparisons made between diseased mice and WT, but only between diseased mice treated and untreated
610	210	Jiang et al., 2013	https://www.embase.com/search/results?subaction=viewrecord&id=L370028181&from=export http://dx.doi.org/10.1126/science.1236921 http://www.sciencemag.org/content/342/6154/111.full.pdf https://science.sciencemag.org/content/sci/342/6154/111.full.pdf	USA	2013	MYH6	R403Q	Pathogenic	Myosin heavy chain	Sarcomeric	Heterozygous	20	Endogenous mRNA		PCR	Mouse	129SvEv		8	Weeks	0-3M		Induced																					No comparisons made between diseased mice and WT, but only between diseased mice treated and untreated
611	210	Jiang et al., 2013	https://www.embase.com/search/results?subaction=viewrecord&id=L370028181&from=export http://dx.doi.org/10.1126/science.1236921 http://www.sciencemag.org/content/342/6154/111.full.pdf https://science.sciencemag.org/content/sci/342/6154/111.full.pdf	USA	2013	MYH6	R403Q	Pathogenic	Myosin heavy chain	Sarcomeric	Heterozygous	20	Endogenous mRNA		PCR	Mouse	129SvEv		14	Weeks	4-6M		Induced																					No comparisons made between diseased mice and WT, but only between diseased mice treated and untreated
612	210	Jiang et al., 2013	https://www.embase.com/search/results?subaction=viewrecord&id=L370028181&from=export http://dx.doi.org/10.1126/science.1236921 http://www.sciencemag.org/content/342/6154/111.full.pdf https://science.sciencemag.org/content/sci/342/6154/111.full.pdf	USA	2013	MYH6	R403Q	Pathogenic	Myosin heavy chain	Sarcomeric	Heterozygous	20	Endogenous mRNA		PCR	Mouse	129SvEv		6	Months	4-6M		Induced																					No comparisons made between diseased mice and WT, but only between diseased mice treated and untreated
613	210	Jiang et al., 2013	https://www.embase.com/search/results?subaction=viewrecord&id=L370028181&from=export http://dx.doi.org/10.1126/science.1236921 http://www.sciencemag.org/content/342/6154/111.full.pdf https://science.sciencemag.org/content/sci/342/6154/111.full.pdf	USA	2013	MYH6	R403Q	Pathogenic	Myosin heavy chain	Sarcomeric	Heterozygous	20	Endogenous mRNA		PCR	Mouse	129SvEv		11	Months	10-12M		Induced																					No comparisons made between diseased mice and WT, but only between diseased mice treated and untreated
614	211	Jimenez et al., 2011	https://journals.physiology.org/doi/pdf/10.1152/ajpheart.00247.2010	USA	2010	TNNT2	R92Q	Pathogenic	cTnT	Sarcomeric		67	Mutant protein			Mouse	C57/Bl6	Male	5 ± 0.5	Months	4-6M		Induced			Littermates sex-matched					Yes													Also arrhythmia after stimulation
615	211	Jimenez et al., 2011	https://journals.physiology.org/doi/pdf/10.1152/ajpheart.00247.2010	USA	2010	TNNT2	Delta-160E	Conflicting	cTnT	Sarcomeric		70	Mutant protein			Mouse	C57/Bl6	Male	5 ± 0.5	Months	4-6M		Induced			Littermates sex-matched					Yes after stimulation
616	E	Jin et al., 2019	https://www.sciencedirect.com/science/article/pii/S1873506120304451?via%3Dihub
617	212	Jin et al., 2021	https://www.sciencedirect.com/science/article/pii/S1873506120304451?via%3Dihub	China	2020	MYBPC3	C1124Lfs*25	Pathogenic	Myosin binding Protein C	Sarcomeric	Heterozygous																						iPSC	2D	Human	Male		Patient-derived
618	213	Jones et al., 1996	https://www.ncbi.nlm.nih.gov/pmc/articles/PMC507631/pdf/981906.pdf	USA	1996	α-MHC	KO	Unknown	α-MHC	Sarcomeric	Heterozygous	56.1 ± 2	Endogenous protein	Western blot	PCR	Mouse	Black Swiss	Male	12-25	Weeks	4-6M		Induced			Littermates age- and sex-matched	Yes	Yes	Yes; shown, not quantified	Yes; shown, not quantified		No
619	213	Jones et al., 1996	https://www.ncbi.nlm.nih.gov/pmc/articles/PMC507631/pdf/981906.pdf	USA	1996	α-MHC	KO	Unknown	α-MHC	Sarcomeric	Homozygous				PCR	Mouse	Black Swiss	Male	12-25	Weeks	4-6M	Death between 11 and 12d in utero	Induced			Littermates age- and sex-matched
620	E	Jones et al., 2020	internal-pdf://1539189641/PHY2-8-e14396.pdf
621	214	Juhola et al., 2018	https://www.ncbi.nlm.nih.gov/pmc/articles/PMC6008430/pdf/41598_2018_Article_27695.pdf	Finland	2018	RYR2	exon 3 deletion, P2328S, T2538R, L4115F, Q4201R, V4653F		Ryanodine receptor	Non-sarcomeric																							iPSC-CMs	2D	Human			Patient-derived	Healthy unrelated
622	214	Juhola et al., 2018	https://www.ncbi.nlm.nih.gov/pmc/articles/PMC6008430/pdf/41598_2018_Article_27695.pdf	Finland	2018	TPM1	D175N	Pathogenic	Tropomyosin	Sarcomeric																							iPSC-CMs	2D	Human			Patient-derived	Healthy unrelated
623	214	Juhola et al., 2018	https://www.ncbi.nlm.nih.gov/pmc/articles/PMC6008430/pdf/41598_2018_Article_27695.pdf	Finland	2018	MYBPC3	Q1061X	Pathogenic	Myosin binding Protein C	Sarcomeric																							iPSC-CMs	2D	Human			Patient-derived	Healthy unrelated
624	214	Juhola et al., 2018	https://www.ncbi.nlm.nih.gov/pmc/articles/PMC6008430/pdf/41598_2018_Article_27695.pdf	Finland	2018	KCNQ1	G589D, ivs7-2A>G		Potassium voltage-gated channel subfamily Q member 1	Non-sarcomeric																							iPSC-CMs	2D	Human			Patient-derived	Healthy unrelated
625	E	Kan
626	215	Kang et al., 2022 (A)	https://doi.org/10.1016/j.scr.2022.102878	South Korea	2022	TPM1	E192K	Pathogenic/likely pathogenic	Tropomyosin	Sarcomeric	Heterozygous				Sequencing																		iPSC	2D	Human	Male		Engineered
627	216	Kang et al., 2022 (B)	https://doi.org/10.1016/j.scr.2022.102901	South Korea	2022	TTN	KO	Unknown	Titin	Sarcomeric	Homozygous				Sequencing																		iPSC	2D	Human	Male		Engineered						3 clones - 3 lines
628	217	Kannan et al., 2013	https://www.ncbi.nlm.nih.gov/pmc/articles/PMC3778956/pdf/cvt150.pdf	USA	2013	Nrf2	R120G	Unknown	Nuclear erytroid-2 like factor-2	Non-sarcomeric		30%	Endogenous mRNA		Genotyping	Mouse	C57/Bl6		2	Months	0-3M		Induced			Littermates		No
629	217	Kannan et al., 2013	https://www.ncbi.nlm.nih.gov/pmc/articles/PMC3778956/pdf/cvt150.pdf	USA	2013	Nrf2	R120G	Unknown	Nuclear erytroid-2 like factor-2	Non-sarcomeric		30%	Endogenous mRNA		Genotyping	Mouse	C57/Bl6		6 to 7	Months	7-9M		Induced			Littermates		Yes
630	217	Kannan et al., 2013	https://www.ncbi.nlm.nih.gov/pmc/articles/PMC3778956/pdf/cvt150.pdf	USA	2013	Nrf2	R120G	Unknown	Nuclear erytroid-2 like factor-2	Non-sarcomeric		30%	Endogenous mRNA		Genotyping	Mouse	C57/Bl6		10	Months	10-12M		Induced	Ageing		Littermates
631	217	Kannan et al., 2013	https://www.ncbi.nlm.nih.gov/pmc/articles/PMC3778956/pdf/cvt150.pdf	USA	2013	Nrf2	R120G	Unknown	Nuclear erytroid-2 like factor-2	Non-sarcomeric		30%	Endogenous mRNA		Genotyping	Mouse	C57/Bl6		20	Months	>12M		Induced			Littermates		No
632	218	Kanthaswamy et al., 2014	https://www.embase.com/search/results?subaction=viewrecord&id=L373470157&from=export http://dx.doi.org/10.1111/jmp.12127 https://onlinelibrary.wiley.com/doi/pdfdirect/10.1111/jmp.12127?download=true	USA	2014											Monkey	Macaca mulatta	Male and female	<1-30	Years	>12M		Spontaneous																					Sex had no influence on the occurrence of HCM
633	219	Kargaran et al., 2020	https://www.mdpi.com/2077-0383/9/8/2349	USA	2020	β-MHC	R453C	Pathogenic	Myosin heavy chain Beta	Sarcomeric	Heterozygous																						ESC-CMs	2D	Human		20 days?	Engineered	Isogenic sex- and age-matched
634	219	Kargaran et al., 2020	https://www.mdpi.com/2077-0383/9/8/2349	USA	2020	β-MHC	R453C	Pathogenic	Myosin heavy chain Beta	Sarcomeric	Homozygous																						ESC-CMs	2D	Human		20 days?	Engineered	Isogenic sex- and age-matched
635	219	Kargaran et al., 2020	https://www.mdpi.com/2077-0383/9/8/2349	USA	2020	β-MHC	R453C	Pathogenic	Myosin heavy chain Beta	Sarcomeric	Heterozygous																						iPSC-CMs	2D	Human		20 days?	Engineered	Isogenic sex- and age-matched
636	219	Kargaran et al., 2020	https://www.mdpi.com/2077-0383/9/8/2349	USA	2020	β-MHC	R453C	Pathogenic	Myosin heavy chain Beta	Sarcomeric	Homozygous																						iPSC-CMs	2D	Human		20 days?	Engineered	Isogenic sex- and age-matched
637	E	Kato et al., 1993	internal-pdf://3518272414/Kato1993_Article_AbnormalitiesOfADPATPCarrierP.pdf
638	220	Kawada et al., 1999	https://www.embase.com/search/results?subaction=viewrecord&id=L29433844&from=export http://dx.doi.org/10.1016/S0014-5793(99)01164-3 https://febs.onlinelibrary.wiley.com/doi/pdfdirect/10.1016/S0014-5793%2899%2901164-3?download=true	Japan	1999				Delta-sarcoglycan	Non-sarcomeric						Hamster	BIO14.6	Male	10	Weeks	0-3M		Spontaneous			Healthy sex-matched
639	221	Kawai et al., 2017	https://www.ncbi.nlm.nih.gov/pmc/articles/PMC5406373/pdf/main.pdf	USA	2017	TNNC1	A8V	Conflicting	cTnC	Sarcomeric	Homozygous					Mouse			7-8	Months	7-9M		Induced			Wild-type age-matched
640	222	Kazmierczak et al., 2013	https://journals.physiology.org/doi/pdf/10.1152/ajpheart.00107.2013	USA	2013	MYL3	A57G	Conflicting	ELC	Sarcomeric		55/75/80	Mutant protein			Mouse		Male and female	6-9	Months	7-9M		Induced			Transgenic WT human protein age- and sex-matched	Yes	Yes	Yes; shown, not quantified	Yes
641	223	Kazmierczak et al., 2014	https://www.ncbi.nlm.nih.gov/pmc/articles/PMC4170140/pdf/fphys-05-00353.pdf	USA	2014	MYL3	Delta-43	Unknown	ELC	Sarcomeric		40/45	Mutant protein			Mouse		Male	3-5	Months	4-6M		Induced			Transgenic WT human protein age- and sex-matched		No
642	223	Kazmierczak et al., 2014	https://www.ncbi.nlm.nih.gov/pmc/articles/PMC4170140/pdf/fphys-05-00353.pdf	USA	2014	MYL3	A57G	Conflicting	ELC	Sarcomeric		55/75/80	Mutant protein			Mouse		Male	3-5	Months	4-6M		Induced			Transgenic WT human protein age- and sex-matched		No
643	223	Kazmierczak et al., 2014	https://www.ncbi.nlm.nih.gov/pmc/articles/PMC4170140/pdf/fphys-05-00353.pdf	USA	2014	MYL3	Delta-43	Unknown	ELC	Sarcomeric		40/45	Mutant protein			Mouse		Male	3-5	Months	4-6M		Induced	Exercise		Transgenic WT human protein age- and sex-matched		No		No		No
644	223	Kazmierczak et al., 2014	https://www.ncbi.nlm.nih.gov/pmc/articles/PMC4170140/pdf/fphys-05-00353.pdf	USA	2014	MYL3	A57G	Conflicting	ELC	Sarcomeric		55/75/80	Mutant protein			Mouse		Male	3-5	Months	4-6M		Induced	Exercise		Transgenic WT human protein age- and sex-matched		Yes		Yes; shown, not quantified
645	224	Kazmierczak et al., 2019	https://faseb.onlinelibrary.wiley.com/doi/pdfdirect/10.1096/fj.201801402R?download=true	USA	2018	MYL2	R58Q	Pathogenic	RLC	Sarcomeric		0	Endogenous mRNA		PCR	Mouse		Male	6-9	Months	7-9M		Induced			Transgenic WT human protein age- and sex-matched
646	225	Kazmierczak et al., 2022	https://www.frontiersin.org/articles/10.3389/fcvm.2022.988066/full	USA	2022	MYL2	R58Q	Pathogenic	RLC	Sarcomeric		95	Mutant protein	SDS Page		Mouse		Male and female	9-12	Months	10-12M		Induced			Transgenic WT human protein
647	226	Kerrick et al., 2009	https://faseb.onlinelibrary.wiley.com/doi/pdfdirect/10.1096/fj.08-118182?download=true	USA	2009	MYL2	D166V	VUS	RLC	Sarcomeric		93 ± 2.9	Mutant protein	Western blot		Mouse	B6SJL		6	Months	4-6M		Induced	Ageing		Transgenic WT human protein age-matched		No
648	226	Kerrick et al., 2009	https://faseb.onlinelibrary.wiley.com/doi/pdfdirect/10.1096/fj.08-118182?download=true	USA	2009	MYL2	D166V	VUS	RLC	Sarcomeric		93 ± 2.9	Mutant protein	Western blot		Mouse	B6SJL		7	Months	7-9M		Induced	Ageing		Transgenic WT human protein age-matched	Yes	No		No
649	226	Kerrick et al., 2009	https://faseb.onlinelibrary.wiley.com/doi/pdfdirect/10.1096/fj.08-118182?download=true	USA	2009	MYL2	D166V	VUS	RLC	Sarcomeric		93 ± 2.9	Mutant protein	Western blot		Mouse	B6SJL		11	Months	10-12M		Induced	Ageing		Transgenic WT human protein age-matched		No		No
650	226	Kerrick et al., 2009	https://faseb.onlinelibrary.wiley.com/doi/pdfdirect/10.1096/fj.08-118182?download=true	USA	2009	MYL2	D166V	VUS	RLC	Sarcomeric		93 ± 2.9	Mutant protein	Western blot		Mouse	B6SJL		17	Months	>12M		Induced	Ageing		Transgenic WT human protein age-matched		No		Yes; shown, not quantified
651	227	Kershaw et al., 2012	https://www.sciencedirect.com/science/article/pii/S0021997511003537?via%3Dihub	Germany	2012											Cat	Mixed	Male and female	8.8	Years	>12M		Spontaneous			Healthy age- and sex-matched		Yes	No	No		No
652	E	Khajetoorians et al., 2012	internal-pdf://3453902896/mtna201331a.pdf
653	228	Khalilimeybodi et al., 2023	https://doi.org/10.1016/j.yjmcc.2022.10.006	USA	2022	MLP/MYH7	W4R/R723C	Unknown	MLP/β-MHC	Sarcomeric	Double heterozygous																						iPSC-CMs	2D	Human		29 days	Patient-derived						Day 29 (day25+4days treatment)
654	229	Khor et al., 2015	https://www.sciencedirect.com/science/article/pii/S1090023314004961?via%3Dihub	Australia	2014											Cat	Mixed	Male and female					Spontaneous			Healthy	No	No	Yes; shown, not quantified	Yes		Yes; shown, not quantified
655	230	Kim et al., 1999	https://journals.physiology.org/doi/pdf/10.1152/ajpheart.1999.276.5.H1780	USA	1999	α-MHC	R403Q	Pathogenic	α-MHC	Sarcomeric	Heterozygous					Mouse		Male	15	Weeks	4-6M		Induced			Wild-type sex-matched						Yes; shown, not quantified
656	230	Kim et al., 1999	https://journals.physiology.org/doi/pdf/10.1152/ajpheart.1999.276.5.H1780	USA	1999	α-MHC	R403Q	Pathogenic	α-MHC	Sarcomeric	Heterozygous					Mouse		Male	15	Weeks	4-6M												Primary isolated ventricular cardiomyocytes	2D	Mouse					Yes
657	231	Kim et al., 2022	https://doi.org/10.1016/j.scr.2022.102874	South Korea	2022	ACTA1	I343M	VUS	Skeletal muscle α-actin 1	Non-sarcomeric	Heterozygous				Sequencing																		iPSC	2D	Human	Female		Patient-derived						Flow cytometry - isotype control; PBMC after electroporation positive control
658	232	Kimura et al., 2017	https://www.ncbi.nlm.nih.gov/pmc/articles/PMC5213877/pdf/jciinsight-2-89462.pdf	Japan	2017	VPS34	KO	Unknown	Vps34	Non-sarcomeric	Heterozygous					Mouse	C57BL/6J	Male	20	Days	0-3M		Induced			Littermates age-matched		No
659	232	Kimura et al., 2017	https://www.ncbi.nlm.nih.gov/pmc/articles/PMC5213877/pdf/jciinsight-2-89462.pdf	Japan	2017	VPS34	KO	Unknown	Vps34	Non-sarcomeric	Heterozygous					Mouse	C57BL/6J	Male	40	Days	0-3M		Induced	Ageing		Littermates age-matched		No
660	232	Kimura et al., 2017	https://www.ncbi.nlm.nih.gov/pmc/articles/PMC5213877/pdf/jciinsight-2-89462.pdf	Japan	2017	VPS34	KO	Unknown	Vps34	Non-sarcomeric	Heterozygous					Mouse	C57BL/6J	Male	80	Days	0-3M		Induced	Ageing		Littermates age-matched		No
661	232	Kimura et al., 2017	https://www.ncbi.nlm.nih.gov/pmc/articles/PMC5213877/pdf/jciinsight-2-89462.pdf	Japan	2017	VPS34	KO	Unknown	Vps34	Non-sarcomeric	Homozygous					Mouse	C57BL/6J	Male	20	Days	0-3M	Sudden death between 80 and 110 days of age	Induced			Littermates age-matched		No
662	232	Kimura et al., 2017	https://www.ncbi.nlm.nih.gov/pmc/articles/PMC5213877/pdf/jciinsight-2-89462.pdf	Japan	2017	VPS34	KO	Unknown	Vps34	Non-sarcomeric	Homozygous					Mouse	C57BL/6J	Male	40	Days	0-3M	Sudden death between 80 and 110 days of age	Induced	Ageing		Littermates age-matched		Yes
663	232	Kimura et al., 2017	https://www.ncbi.nlm.nih.gov/pmc/articles/PMC5213877/pdf/jciinsight-2-89462.pdf	Japan	2017	VPS34	KO	Unknown	Vps34	Non-sarcomeric	Homozygous					Mouse	C57BL/6J	Male	80	Days	0-3M	Sudden death between 80 and 110 days of age	Induced	Ageing		Littermates age-matched	Yes	Yes			Yes	Yes
664	232	Kimura et al., 2017	https://www.ncbi.nlm.nih.gov/pmc/articles/PMC5213877/pdf/jciinsight-2-89462.pdf	Japan	2017	VPS34	KO	Unknown	Vps34	Non-sarcomeric	Homozygous					Mouse	C57BL/6J	Male				Sudden death between 80 and 110 days of age	Induced			Littermates age-matched			Yes
665	233	Kittleson et al., 1999	https://www.ahajournals.org/doi/pdf/10.1161/01.CIR.99.24.3172?download=true	USA	1999											Cat	Maine Coon	Male and female				5 died at 32 ± 12 months (HCM, Heart failure, Suddenly)	Spontaneous					Yes		Yes; shown, not quantified		Yes
666	233	Kittleson et al., 1999	https://www.ahajournals.org/doi/pdf/10.1161/01.CIR.99.24.3172?download=true	USA	1999											Cat	Maine Coon	Male and female				3 died at 20 ± 3 months (heart failure, suddenly)	Spontaneous					Yes		Yes; shown, not quantified		Yes
667	234	Kitz et al., 2019	https://journals.sagepub.com/doi/pdf/10.1177/0300985819837717	Switzerland	2019											Cat	Mixed	Male and female	7.6 ± 3.1	Years	>12M		Spontaneous			Healthy	Yes	Yes	No	Yes		Yes; shown, not quantified
668	E	Knight et al., 2021	https://doi.org/10.1016/j.stemcr.2021.01.018
669	235	Knöll et al., 2010	https://www.ahajournals.org/doi/pdf/10.1161/CIRCRESAHA.109.206243?download=true	UK	2010	MLP	W4R	Unknown	MLP	Non-sarcomeric	Heterozygous			Western blot	PCR	Mouse	Black Swiss		12 to 14	Months	>12M		Induced			Littermates		No																Also PCR used to confirm mutation. Also C57/Bl6N used - no differences were found between the strains
670	235	Knöll et al., 2010	https://www.ahajournals.org/doi/pdf/10.1161/CIRCRESAHA.109.206243?download=true	UK	2010	MLP	W4R	Unknown	MLP	Non-sarcomeric	Homozygous			Western blot	PCR	Mouse	Black Swiss		12 to 14	Months	>12M		Induced			Littermates	No	Yes
671	235	Knöll et al., 2010	https://www.ahajournals.org/doi/pdf/10.1161/CIRCRESAHA.109.206243?download=true	UK	2010	MLP	W4R	Unknown	MLP	Non-sarcomeric				Western blot	PCR	Mouse	Black Swiss		12 to 14	Months	>12M		Induced			Littermates				Yes		Yes; shown, not quantified												Zygosity not clear here
672	236	Knollmann et al., 2001	https://www.sciencedirect.com/science/article/pii/S0021925819342723?via%3Dihub	USA	2000	TNNT2	I79N	Pathogenic	cTnT	Sarcomeric		34	Mutant protein			Mouse			3-4	Months	4-6M	Death upon isopreternol administration	Induced			Transgenic WT human protein age- and sex-matched	Yes	No		No	Yes after stimulation	No												Non-transgenic littermates were also used as controls
673	236	Knollmann et al., 2001	https://www.sciencedirect.com/science/article/pii/S0021925819342723?via%3Dihub	USA	2000	TNNT2	I79N	Pathogenic	cTnT	Sarcomeric		52	Mutant protein			Mouse			3-4	Months	4-6M	Death upon isopreternol administration	Induced			Transgenic WT human protein age- and sex-matched		No			Yes after stimulation													Non-transgenic littermates were also used as controls
674	237	Knollmann et al., 2003	https://www.embase.com/search/results?subaction=viewrecord&id=L36298203&from=export http://dx.doi.org/10.1161/01.RES.0000059562.91384.1A https://www.ahajournals.org/doi/pdf/10.1161/01.RES.0000059562.91384.1A?download=true	USA	2003	TNNT2	I79N	Pathogenic	cTnT	Sarcomeric						Mouse			4-6	Months	4-6M		Induced			Littermates					Yes after stimulation													Also wt in control group; control groups pooled. Stimulation by iso and by mental stress
675	237	Knollmann et al., 2003	https://www.embase.com/search/results?subaction=viewrecord&id=L36298203&from=export http://dx.doi.org/10.1161/01.RES.0000059562.91384.1A https://www.ahajournals.org/doi/pdf/10.1161/01.RES.0000059562.91384.1A?download=true	USA	2003	TNNT2	I79N	Pathogenic	cTnT	Sarcomeric						Mouse			4-6	Months	4-6M												Primary isolated ventricular cardiomyocytes	2D	Mouse					No
676	238	Knowlen et al., 2013	https://www.ncbi.nlm.nih.gov/pmc/articles/PMC3690434/pdf/cm2013000279.pdf	USA	2013											Monkey	Aotus (nancymae, vociferans and lemnurinus griseimembra)	Male					Spontaneous			Healthy age-matched	No	No																Animals labeled as 'abnormal': heart murmur, arrhythmia, abnormal thoracic auscultation, prolonged lethargy and depression, weight loss, anorexia, mouth breathing, fatique, reduced exercise tolerance, dyspnea, ascites, subcutaneous edema (all considered cardiac insufficiency)
677	238	Knowlen et al., 2013	https://www.ncbi.nlm.nih.gov/pmc/articles/PMC3690434/pdf/cm2013000279.pdf	USA	2013											Monkey	Aotus (nancymae, vociferans and lemnurinus griseimembra)	Female					Spontaneous			Healthy age-matched	No	Yes
678	239	Kochie et al., 2021	https://onlinelibrary.wiley.com/doi/10.1111/jvim.15976	USA	2020											Cat	Mixed	Male and female	4-11.25	Years	>12M		Spontaneous			Healthy																		Subclinical HCM inclusion criterium; not defined what this entails
679	240	Koffas et al., 2006	https://onlinelibrary.wiley.com/doi/pdfdirect/10.1111/j.1939-1676.2006.tb02825.x?download=true	UK	2006											Cat	Mixed	Male and female	6.9 ± 3	Years	>12M		Spontaneous			Healthy age-matched	No	Yes
680	241	Koffas et al., 2008	https://onlinelibrary.wiley.com/doi/pdfdirect/10.1111/j.1748-5827.2008.00543.x?download=true	UK	2008											Cat	Domestic Shorthair	Male and female	6.8 ± 2.8	Years	>12M		Spontaneous			Healthy	Yes	Yes
681	242	Kondo et al., 2022	https://www.ahajournals.org/doi/full/10.1161/CIRCGEN.121.003522?rfr_dat=cr_pub++0pubmed&url_ver=Z39.88-2003&rfr_id=ori%3Arid%3Acrossref.org	Japan	2022	TNNT2	Δ160E	Conflicting	cTnT	Sarcomeric	Heterozygous		Mutant protein	Western Blot	Sequencing																		iPSC-CMs	2D	Human	Male	4-5 weeks	Patient-derived	Isogenic	Yes	Yes	Yes
682	242	Kondo et al., 2022	https://www.ahajournals.org/doi/full/10.1161/CIRCGEN.121.003522?rfr_dat=cr_pub++0pubmed&url_ver=Z39.88-2003&rfr_id=ori%3Arid%3Acrossref.org	Japan	2022	TNNT2	Δ160E	Conflicting	cTnT	Sarcomeric	Homozygous		Mutant protein	Western Blot	Sequencing																		iPSC-CMs	2D	Human	Male	4-5 weeks	Engineered	Isogenic	Yes		Yes
683	243	Konhilas et al., 2006	https://www.ahajournals.org/doi/pdf/10.1161/01.RES.0000205766.97556.00?download=true	USA	2006	MHC	R403Q + deletion amino acids 468-527	Pathogenic	α-MHC	Sarcomeric				SDS Page		Mouse	C57BL/6J	Male	8	Months	7-9M		Induced			Non-transgenic age- and sex-matched		Yes		Yes		Yes; shown, not quantified
684	243	Konhilas et al., 2006	https://www.ahajournals.org/doi/pdf/10.1161/01.RES.0000205766.97556.00?download=true	USA	2006	MHC	R403Q + deletion amino acids 468-527	Pathogenic	α-MHC	Sarcomeric				SDS Page		Mouse	C57BL/6J	Male	8	Months	7-9M		Induced	Exercise		Healthy with secondary disease hit		Yes		No		No												Exercise: 2 months
685	243	Konhilas et al., 2006	https://www.ahajournals.org/doi/pdf/10.1161/01.RES.0000205766.97556.00?download=true	USA	2006	MHC	R403Q + deletion amino acids 468-527	Pathogenic	α-MHC	Sarcomeric				SDS Page		Mouse	C57BL/6J	Male	8	Months	7-9M		Induced	Exercise		Healthy with secondary disease hit		No		No		No												Exercise: 6 months
686	243	Konhilas et al., 2006	https://www.ahajournals.org/doi/pdf/10.1161/01.RES.0000205766.97556.00?download=true	USA	2006	MHC	R403Q + deletion amino acids 468-527	Pathogenic	α-MHC	Sarcomeric				SDS Page		Mouse	C57BL/6J	Male	8	Months	7-9M		Induced	Exercise		Diseased without secondary disease hit		Yes		No														Exercise: 2 months
687	243	Konhilas et al., 2006	https://www.ahajournals.org/doi/pdf/10.1161/01.RES.0000205766.97556.00?download=true	USA	2006	MHC	R403Q + deletion amino acids 468-527	Pathogenic	α-MHC	Sarcomeric				SDS Page		Mouse	C57BL/6J	Male	8	Months	7-9M		Induced	Exercise		Diseased without secondary disease hit		No		No														Exercise: 6 months
688	244	Konhilas et al., 2010	https://www.jstage.jst.go.jp/article/ihj/51/4/51_4_277/_pdf	USA	2010	MEKK1	KO	Unknown	MEKK1	Non-sarcomeric	Homozygous					Mouse	C57BL/6J	Male	4	Months	4-6M		Induced			Littermates age- and sex-matched		No		No		No
689	244	Konhilas et al., 2010	https://www.jstage.jst.go.jp/article/ihj/51/4/51_4_277/_pdf	USA	2010	α-MHC	R403Q + deletion amino acids 468-527	Pathogenic	α-MHC	Sarcomeric						Mouse	C57BL/6J	Male	4	Months	4-6M		Induced			Littermates age- and sex-matched		Yes		Yes		Yes; shown, not quantified
690	244	Konhilas et al., 2010	https://www.jstage.jst.go.jp/article/ihj/51/4/51_4_277/_pdf	USA	2010	MEKK1, α-MHC	KO, R403Q + deletion amino acids 468-527	Unknown	MEKK1, α-MHC	Sarcomeric/non-sarcomeric						Mouse	C57BL/6J	Male	4	Months	4-6M		Induced			Littermates age- and sex-matched		Yes		Yes		Yes; shown, not quantified
691	245	Konno et al., 2010	https://www.embase.com/search/results?subaction=viewrecord&id=L359905892&from=export http://dx.doi.org/10.1073/pnas.1012826107 http://www.pnas.org/content/107/42/18097.full.pdf+html https://www.ncbi.nlm.nih.gov/pmc/articles/PMC2964244/pdf/pnas.201012826.pdf	USA	2010	MHC and Mef2	R403Q	Pathogenic	α-MHC	Sarcomeric	Heterozygous					Mouse			30	Weeks	7-9M		Induced			Wild-type age- and sex-matched		Yes	Yes	Yes; shown, not quantified
692	245	Konno et al., 2010	https://www.embase.com/search/results?subaction=viewrecord&id=L359905892&from=export http://dx.doi.org/10.1073/pnas.1012826107 http://www.pnas.org/content/107/42/18097.full.pdf+html https://www.ncbi.nlm.nih.gov/pmc/articles/PMC2964244/pdf/pnas.201012826.pdf	USA	2010	MHC and Mef2	R403Q	Pathogenic	α-MHC	Sarcomeric	Homozygous					Mouse			30	Weeks	7-9M		Induced			Wild-type age- and sex-matched
693	246	Kostiuk et al., 2019	https://agmv.ro/wp-content/uploads/2020/12/art12.pdf	Ukraine	2020											Cat	Mixed	Male and female	6.9 ± 0.94	Years	>12M		Spontaneous			Healthy		Yes
694	E	Krenz, M. et al., 2008
695	247	Kronert, W. A. et al., 2015	https://www.ncbi.nlm.nih.gov/pmc/articles/PMC4705933/pdf/zbc29270.pdf	USA	2015	MHC	E496R	Unknown	MHC	Sarcomeric	Homozygous		Mutant mRNA	SDS Page	PCR	Fruit fly		Female		Other: see note	0-3M		Induced			Transgenic WT protein sex-matched						Yes; shown, not quantified
696	247	Kronert, W. A. et al., 2015	https://www.ncbi.nlm.nih.gov/pmc/articles/PMC4705933/pdf/zbc29270.pdf	USA	2015	MHC	E496R	Unknown	MHC	Sarcomeric	Homozygous		Mutant mRNA	SDS Page	PCR	Fruit fly		Female	2	Hours	0-3M		Induced			Transgenic WT protein sex-matched						Yes; shown, not quantified
697	247	Kronert, W. A. et al., 2015	https://www.ncbi.nlm.nih.gov/pmc/articles/PMC4705933/pdf/zbc29270.pdf	USA	2015	MHC	E496R	Unknown	MHC	Sarcomeric	Homozygous		Mutant mRNA	SDS Page	PCR	Fruit fly		Female	2	Days	0-3M		Induced			Transgenic WT protein sex-matched						Yes; shown, not quantified
698	247	Kronert, W. A. et al., 2015	https://www.ncbi.nlm.nih.gov/pmc/articles/PMC4705933/pdf/zbc29270.pdf	USA	2015	MHC	R713E	Unknown	MHC	Sarcomeric	Homozygous		Mutant mRNA	SDS Page	PCR	Fruit fly		Female		Other: see note	0-3M		Induced			Transgenic WT protein sex-matched						Yes; shown, not quantified
699	247	Kronert, W. A. et al., 2015	https://www.ncbi.nlm.nih.gov/pmc/articles/PMC4705933/pdf/zbc29270.pdf	USA	2015	MHC	R713E	Unknown	MHC	Sarcomeric	Homozygous		Mutant mRNA	SDS Page	PCR	Fruit fly		Female	2	Hours	0-3M		Induced			Transgenic WT protein sex-matched						Yes; shown, not quantified
700	247	Kronert, W. A. et al., 2015	https://www.ncbi.nlm.nih.gov/pmc/articles/PMC4705933/pdf/zbc29270.pdf	USA	2015	MHC	R713E	Unknown	MHC	Sarcomeric	Homozygous		Mutant mRNA	SDS Page	PCR	Fruit fly		Female	2	Days	0-3M		Induced			Transgenic WT protein sex-matched						Yes; shown, not quantified
701	247	Kronert, W. A. et al., 2015	https://www.ncbi.nlm.nih.gov/pmc/articles/PMC4705933/pdf/zbc29270.pdf	USA	2015	MHC	E496R/R713E	Unknown	MHC	Sarcomeric	Homozygous		Mutant mRNA	SDS Page	PCR	Fruit fly		Female		Other: see note	0-3M		Induced			Transgenic WT protein sex-matched						No
702	247	Kronert, W. A. et al., 2015	https://www.ncbi.nlm.nih.gov/pmc/articles/PMC4705933/pdf/zbc29270.pdf	USA	2015	MHC	E496R/R713E	Unknown	MHC	Sarcomeric	Homozygous		Mutant mRNA	SDS Page	PCR	Fruit fly		Female	2	Hours	0-3M		Induced			Transgenic WT protein sex-matched						No
703	247	Kronert, W. A. et al., 2015	https://www.ncbi.nlm.nih.gov/pmc/articles/PMC4705933/pdf/zbc29270.pdf	USA	2015	MHC	E496R/R713E	Unknown	MHC	Sarcomeric	Homozygous		Mutant mRNA	SDS Page	PCR	Fruit fly		Female	2	Days	0-3M		Induced			Transgenic WT protein sex-matched						Yes; shown, not quantified
704	248	Kronert et al., 2018	https://elifesciences.org/articles/38064	USA	2018	MHC	K146N	Pathogenic/likely pathogenic	β-MHC	Sarcomeric	Heterozygous				Sequencing	Fruit fly	Drosophila Melanogaster	Female	2	Days	0-3M		Induced			Transgenic WT protein age- and sex-matched																		Human equivalent MYH7; wt transgenic
705	248	Kronert et al., 2018	https://elifesciences.org/articles/38064	USA	2018	MHC	K146N	Pathogenic/likely pathogenic	β-MHC	Sarcomeric	Heterozygous				Sequencing	Fruit fly	Drosophila Melanogaster	Female	1	Weeks	0-3M		Induced	Ageing		Transgenic WT protein age- and sex-matched	Yes	No	No			Yes
706	248	Kronert et al., 2018	https://elifesciences.org/articles/38064	USA	2018	MHC	K146N	Pathogenic/likely pathogenic	β-MHC	Sarcomeric	Heterozygous				Sequencing	Fruit fly	Drosophila Melanogaster	Female	3	Weeks	0-3M		Induced	Ageing		Transgenic WT protein age- and sex-matched	Yes	No	No			Yes
707	248	Kronert et al., 2018	https://elifesciences.org/articles/38064	USA	2018	MHC	K146N	Pathogenic/likely pathogenic	β-MHC	Sarcomeric	Homozygous				Sequencing	Fruit fly	Drosophila Melanogaster	Female	2	Hours	0-3M		Induced			Transgenic WT protein age- and sex-matched						No
708	248	Kronert et al., 2018	https://elifesciences.org/articles/38064	USA	2018	MHC	K146N	Pathogenic/likely pathogenic	β-MHC	Sarcomeric	Homozygous				Sequencing	Fruit fly	Drosophila Melanogaster	Female	2	Days	0-3M		Induced	Ageing		Transgenic WT protein age- and sex-matched						Yes
709	248	Kronert et al., 2018	https://elifesciences.org/articles/38064	USA	2018	MHC	K146N	Pathogenic/likely pathogenic	β-MHC	Sarcomeric	Homozygous				Sequencing	Fruit fly	Drosophila Melanogaster	Female	7	Days	0-3M		Induced	Ageing		Transgenic WT protein age- and sex-matched						Yes
710	248	Kronert et al., 2018	https://elifesciences.org/articles/38064	USA	2018	MHC	K146N	Pathogenic/likely pathogenic	β-MHC	Sarcomeric	Homozygous				Sequencing	Fruit fly	Drosophila Melanogaster	Female	3	Weeks	0-3M		Induced	Ageing		Transgenic WT protein age- and sex-matched
711	249	Kronert et al., 2022	https://www.mdpi.com/2079-7737/11/8/1137	USA	2022	MHC	R249D	Unknown	Myosin heavy chain	Sarcomeric	Homozygous			SDS Page	Sequencing	Fruit fly		Female	2 and 7	Days	0-3M		Induced			Transgenic WT protein age- and sex-matched
712	250	Kruger, M. et al., 2005	https://www.ncbi.nlm.nih.gov/pmc/articles/PMC1464436/pdf/tjp0564-0347.pdf	Germany	2005	TNNI3	R145G	Pathogenic	cTnI	Sarcomeric		40	Mutant mRNA	Western Blot		Mouse	FVB/N						Induced			Transgenic wt human protein	Yes
713	251	Ku et al., 2021	https://doi.org/10.1186/s12968-021-00754-z	Germany	2021	MYBPC3/MYH7			Myosin binding Protein C/β-MHC	Sarcomeric						Mouse	DBA/2J	Male and female	8	Months	7-9M		Spontaneous			Wild-type		Yes		Yes		Yes; shown, not quantified
714	252	Kuribayashi et al., 1988	https://www.jstage.jst.go.jp/article/circj1960/52/10/52_10_1156/_article	Japan	1988											Rat	WKY/NCrj	Male and female	2-14	Months	7-9M		Spontaneous			Healthy		Yes		Yes; described not shown
715	253	Kuribayashi et al., 1990	https://www.nature.com/articles/pr1990108.pdf	Japan	1990											Rat	WKY/NCrj	Male and female	8-40	Weeks	4-6M		Spontaneous			Healthy
716	254	Kuster et al., 2019	https://www.ncbi.nlm.nih.gov/pmc/articles/PMC6872972/pdf/cvz111.pdf	USA	2019	MYBPC3	ΔC10	Conflicting	Myosin binding Protein C	Sarcomeric		31.6 ± 6.2	Mutant protein	Western blot	PCR	Mouse	C57/Bl6		12	Weeks	0-3M		Induced			Littermates age-matched	Yes	Yes		Yes		No
717	254	Kuster et al., 2019	https://www.ncbi.nlm.nih.gov/pmc/articles/PMC6872972/pdf/cvz111.pdf	USA	2019	MYBPC3	ΔC10	Conflicting	Myosin binding Protein C	Sarcomeric		31.6 ± 6.2	Mutant protein	Western blot	PCR	Mouse	C57/Bl6																Primary isolated ventricular cardiomyocytes	2D	Mouse					Yes
718	255	Lam, L. et al., 2010	https://www.sciencedirect.com/science/article/pii/S0022282809003381	Australia	2009	TNNI3	G203S	Pathogenic	cTnI	Sarcomeric						Mouse	C57/Bl6	Male					Induced	Exercise		Transgenic WT human protein sex-matched
719	255	Lam, L. et al., 2010	https://www.sciencedirect.com/science/article/pii/S0022282809003381	Australia	2009	TNNI3/MHC	G203S/R403Q	Unknown	cTnI/α-MHC	Sarcomeric						Mouse	C57/Bl6	Male					Induced			Transgenic WT human protein sex-matched
720	256	Lan et al., 2013	https://www.ncbi.nlm.nih.gov/pmc/articles/PMC3638033/pdf/nihms418410.pdf	USA	2013	MYH7	R663H	Pathogenic	Myosin heavy chain beta	Sarcomeric	Heterozygous				Southern blot																		iPSC-CMs	2D	Human	Male and female		Patient-derived	Healthy related	No	Yes	Yes
721	257	Langhorn et al., 2014	https://www.ncbi.nlm.nih.gov/pmc/articles/PMC4895561/pdf/JVIM-28-1485.pdf	Denmark	2014											Cat	Mixed	Male and female	4.9	Years	>12M	13 HCM cats died (13/36 = 36%) - 10 died of cardiac disease and 3 euthanized for non cardiac reason	Spontaneous			Healthy		Yes
722	E	Lauriol et al., 2016	https://www.ncbi.nlm.nih.gov/pmc/articles/PMC4966304/pdf/JCI80396.pdf
723	258	Lean et al., 2022	https://www.sciencedirect.com/science/article/pii/S0034528822003058?via%3Dihub	UK	2022											Cat			2.8-13.8	Years	>12M		Spontaneous			Healthy																		Inclusion criteria: cardiomegaly (total heart weight > 20 g and/or > 1% body weight), and with cardiac ventirular wall ratio (right ventricle: interventricular septum: left ventricle) of >1:3:3 at necropsy, and with compatible histopathological findings of myofiber disarray and/or degeneration and fibrous replacement
724	259	Leatherbury et al., 2008	https://journals.physiology.org/doi/pdf/10.1152/ajpheart.00160.2007	USA	2008			Unknown		Non-sarcomeric					PCR	Mouse	C57Bl6/C3H	Male and female	0	Days	0-3M	Some mice with hypertrophy died at birth	Induced			Healthy		Yes																Family 78 mutant mouse line
725	259	Leatherbury et al., 2008	https://journals.physiology.org/doi/pdf/10.1152/ajpheart.00160.2007	USA	2008			Unknown		Non-sarcomeric					PCR	Mouse	C57Bl6/C3H	Male and female	7	Months	7-9M		Induced			Healthy		Yes	Yes; shown, not quantified	Yes; shown, not quantified		Yes; shown, not quantified												Family 78 mutant mouse line
726	260	Lee et al., 1994	https://www.embase.com/search/results?subaction=viewrecord&id=L24315236&from=export https://jpet.aspetjournals.org/content/jpet/270/3/1171.full.pdf	USA	1994											Hamster	BIO14.6		6	Months	4-6M		Spontaneous			Healthy age-matched		Yes
727	261	Lee et al., 1996	https://faseb.onlinelibrary.wiley.com/doi/abs/10.1096/fasebj.10.10.8751722	Taiwan	1996											Pig	Landrace	Male and female	5-20	Months	>12M	2 SCD of 22 animals (2/4 HCM)	Spontaneous			Healthy		Yes		Yes; shown, not quantified		Yes; shown, not quantified
728	262	Lee et al., 2009	https://www.ncbi.nlm.nih.gov/pmc/articles/PMC2747003/pdf/pone.0007172.pdf	USA	2009	MYC	Overexpression	Unknown	Myc	Sarcomeric	Double heterozygous				PCR	Mouse		Female	3-4	Months	4-6M	100 % mortality after MYC overexpression commenced, otherwise normal survival	Induced			Littermates sex-matched	Yes	Yes	Yes; shown, not quantified	Yes; shown, not quantified		Yes; shown, not quantified
729	E	Lee et al., 2014	https://link.springer.com/content/pdf/10.1007/s00424-013-1414-x.pdf
730	263	Lehman et al., 2019	https://www.ahajournals.org/doi/pdf/10.1161/CIRCULATIONAHA.118.034549?download=true	USA	2019	TNNT2	R92L	Pathogenic	cTnT	Sarcomeric						Mouse	C57/Bl6	Male	2	Months	0-3M		Induced			Littermates age- and sex-matched	No	Yes																Statistically increased wall thickness; though conflicting reports on remodeling. No changes in calcium sensitivity at all mutants at all ages
731	263	Lehman et al., 2019	https://www.ahajournals.org/doi/pdf/10.1161/CIRCULATIONAHA.118.034549?download=true	USA	2019	TNNT2	R92W	Pathogenic	cTnT	Sarcomeric						Mouse	C57/Bl6	Male	2	Months	0-3M		Induced			Littermates age- and sex-matched	Yes	Yes
732	263	Lehman et al., 2019	https://www.ahajournals.org/doi/pdf/10.1161/CIRCULATIONAHA.118.034549?download=true	USA	2019	TNNT2	R92L	Pathogenic	cTnT	Sarcomeric						Mouse	C57/Bl6	Male	6	Months	4-6M		Induced	Ageing		Littermates age- and sex-matched	Yes	Yes
733	263	Lehman et al., 2019	https://www.ahajournals.org/doi/pdf/10.1161/CIRCULATIONAHA.118.034549?download=true	USA	2019	TNNT2	R92W	Pathogenic	cTnT	Sarcomeric						Mouse	C57/Bl6	Male	6	Months	4-6M		Induced	Ageing		Littermates age- and sex-matched	Yes	Yes
734	264	Li et al., 1995	https://journals.physiology.org/doi/abs/10.1152/ajpheart.1995.268.3.H999	Canada	1995											Hamster	CHF-146	Male	70-100	Days	4-6M		Spontaneous			Healthy age- and sex-matched							Primary isolated ventricular cardiomyocytes	2D	Hamster				Healthy unrelated sex- and age-matched	Yes
735	E	Li, A. Y. et al., 2013
736	265	Li et al., 2018	https://www.ncbi.nlm.nih.gov/pmc/articles/PMC5918198/pdf/main.pdf	China	2018	MT-RNR2	m.2336T>C	Unknown	Mitochondrial 16S rRNA	Non-sarcomeric				Western Blot	Sequencing																		iPSC-CMs	2D	Human		40 days?	Patient-derived	Healthy unrelated	Yes	Yes	Yes
737	266	Li et al., 2019	https://www.ncbi.nlm.nih.gov/pmc/articles/PMC6690906/pdf/41419_2019_Article_1826.pdf	China	2019	CSRP3	KO	Unknown	MLP	Non-sarcomeric	Homozygous				Sequencing																		ESC-CMs	2D	Human		15 days	Engineered	Wild-type	No	No
738	266	Li et al., 2019	https://www.ncbi.nlm.nih.gov/pmc/articles/PMC6690906/pdf/41419_2019_Article_1826.pdf	China	2019	CSRP3	KO	Unknown	MLP	Non-sarcomeric	Homozygous				Sequencing																		ESC-CMs	2D	Human		22 days	Engineered	Wild-type	Yes	Yes
739	266	Li et al., 2019	https://www.ncbi.nlm.nih.gov/pmc/articles/PMC6690906/pdf/41419_2019_Article_1826.pdf	China	2019	CSRP3	KO	Unknown	MLP	Non-sarcomeric	Homozygous				Sequencing																		ESC-CMs	2D	Human		30 days	Engineered	Wild-type	Yes	Yes		Yes
740	267	Li et al., 2020	https://insight.jci.org/articles/view/130182	USA	2020	MYBPC3	KO	Unknown	Myosin binding Protein C	Sarcomeric	Homozygous	0	Endogenous protein	Western blot		Mouse	SV/129		3	Weeks	0-3M		Induced			Wild-type age-matched	Yes	Yes
741	267	Li et al., 2020	https://insight.jci.org/articles/view/130182	USA	2020	MYBPC3	KO	Unknown	Myosin binding Protein C	Sarcomeric	Homozygous	0	Endogenous protein	Western blot		Mouse	SV/129		6	Weeks	0-3M		Induced	Ageing		Wild-type age-matched	Yes	Yes		Yes		Yes; shown, not quantified
742	268	Li et al., 2020	https://www.sciencedirect.com/science/article/pii/S1873506120300015?via%3Dihub	China	2020	MYH7	R663H	Pathogenic	Myosin heavy chain beta	Sarcomeric	Heterozygous				Sequencing																		iPSC	2D	Human	Female		Patient-derived
743	269	Li et al., 2020	https://www.frontiersin.org/articles/10.3389/fcell.2020.585879/full	China	2020	RRAD	KO	Unknown	RAD	Non-sarcomeric	Homozygous		Endogenous protein	Western Blot	Sequencing																		ESC-CMs	2D	Human		20 days	Engineered	Wild-type			no
744	269	Li et al., 2020	https://www.frontiersin.org/articles/10.3389/fcell.2020.585879/full	China	2020	RRAD	KO	Unknown	RAD	Non-sarcomeric	Homozygous		Endogenous protein	Western Blot	Sequencing																		ESC-CMs	2D	Human		30 days	Engineered	Wild-type			yes
745	269	Li et al., 2020	https://www.frontiersin.org/articles/10.3389/fcell.2020.585879/full	China	2020	RRAD	KO	Unknown	RAD	Non-sarcomeric	Homozygous		Endogenous protein	Western Blot	Sequencing																		ESC-CMs	2D	Human		40 days	Engineered	Wild-type	yes	yes	yes	Yes
746	270	Li et al., 2021	https://doi.org/10.1016/j.scr.2021.102158	China	2021	MYH7	R719Q	Pathogenic	β-MHC	Sarcomeric	Heterozygous				Sequencing																		iPSC	2D	Human	Female		Patient-derived						Flow cytometry - unstained cells; Sendai viral genome check - positive control transfected cells, H9 negative
747	271	Liang et al., 2013	https://www.ahajournals.org/doi/pdf/10.1161/CIRCULATIONAHA.113.001883?download=true	USA	2013	KCNQ1	G259S	Unknown	Potassium voltage-gated channel subfamily Q member 1	Non-sarcomeric					Sequencing																		iPSC-CMs	2D	Human		30 days?	Patient-derived	Healthy unrelated	Yes	No	Yes	No
748	271	Liang et al., 2013	https://www.ahajournals.org/doi/pdf/10.1161/CIRCULATIONAHA.113.001883?download=true	USA	2013	MYH7	R663H	Pathogenic	Myosin heavy chain beta	Sarcomeric					Sequencing																		iPSC-CMs	2D	Human		30 days?	Patient-derived	Healthy unrelated	No	Yes	Yes	Yes
749	272	Liang et al., 2015	https://www.embase.com/search/results?subaction=viewrecord&id=L604032982&from=export http://dx.doi.org/10.1155/2015/742536	USA	2015	TNNI3	R21C	Conflicting	cTnI	Sarcomeric	Homozygous			Western Blot		Mouse		Male	7	Months	7-9M		Induced			Wild-type age- and sex-matched	No			No		No
750	272	Liang et al., 2015	https://www.embase.com/search/results?subaction=viewrecord&id=L604032982&from=export http://dx.doi.org/10.1155/2015/742536	USA	2015	TNNI3	R21C	Conflicting	cTnI	Sarcomeric	Homozygous			Western Blot		Mouse		Male	9	Months	7-9M		Induced			Wild-type age- and sex-matched
751	273	Lim et al., 2000	https://www.sciencedirect.com/science/article/pii/S0022282800911131?via%3Dihub	USA	2000	TNNT2	R92Q	Pathogenic	cTnT	Sarcomeric		400-500%	Mutant mRNA	Northern Blot quantified	PCR	Mouse		Male and female	15.5 ± 3	Weeks	4-6M		Induced			Littermates		No		Yes		Yes												Non-TG also used as control; Southern blot also used to confirm mutation
752	274	Lim et al., 2000	https://www.sciencedirect.com/science/article/pii/S0022282800911131?via%3Dihub	USA	2000	NF-AT3		Unknown	NF-AT3	Non-sarcomeric						Mouse			30	Days	0-3M		Induced			Non-transgenic age-matched		Yes		Yes; shown, not quantified		Yes; shown, not quantified
753	274	Lim et al., 2000	https://www.sciencedirect.com/science/article/pii/S0022282800911131?via%3Dihub	USA	2000	NF-AT3		Unknown	NF-AT3	Non-sarcomeric						Mouse			47	Days	0-3M		Induced	Ageing		Non-transgenic age-matched		Yes
754	274	Lim et al., 2000	https://www.sciencedirect.com/science/article/pii/S0022282800911131?via%3Dihub	USA	2000	NF-AT3		Unknown	NF-AT3	Non-sarcomeric						Mouse			56	Days	0-3M		Induced	Ageing		Non-transgenic age-matched
755	275	Lim et al., 2001	https://www.ahajournals.org/doi/pdf/10.1161/01.CIR.103.6.789?download=true	USA	2001	TNNT2	R92Q	Pathogenic	cTnT	Sarcomeric						Mouse		Male and female	403-447	Days	>12M		Induced			Non-transgenic age- and sex-matched		No		Yes		Yes
756	276	Lim et al., 2016	https://onlinelibrary.wiley.com/doi/pdfdirect/10.1111/1440-1681.12498?download=true	Australia	2016	TNNI3	G203S	Pathogenic	cTnI	Sarcomeric					Genotyping	Mouse	C57/Bl6	Male	30	Weeks	7-9M		Induced			Non-transgenic age-matched					No
757	276	Lim et al., 2016	https://onlinelibrary.wiley.com/doi/pdfdirect/10.1111/1440-1681.12498?download=true	Australia	2016	TNNI3	G203S	Pathogenic	cTnI	Sarcomeric					Genotyping	Mouse	C57/Bl6	Male	50	Weeks	10-12M		Induced	Ageing		Non-transgenic age-matched					No
758	277	Lim et al., 2021	https://www.mdpi.com/1422-0067/22/13/6941	Australia	2021	TNNI3	G203S	Pathogenic	cTnI	Sarcomeric					Genotyping	Mouse	C57/Bl6		30	Weeks	7-9M		Induced			Wild-type age-matched	no	Yes		Yes
759	277	Lim et al., 2021	https://www.mdpi.com/1422-0067/22/13/6941	Australia	2021	TNNI3	G203S	Pathogenic	cTnI	Sarcomeric					Genotyping	Mouse	C57/Bl6		50	Weeks	10-12M		Induced			Wild-type age-matched	no	Yes		Yes
760	278	Lin et al., 1997	https://iubmb.onlinelibrary.wiley.com/doi/10.1080/15216549700205081	Taiwan	1997											Pig	Landrace		6-21	Months	>12M		Spontaneous			Healthy age-matched		Yes
761	279	Lin et al., 2002	http://docserver.ingentaconnect.com/deliver/connect/aalas/15320820/v52n3/s8.pdf?expires=1623869989&id=0000&titleid=72010023&checksum=66C3814F58A372D1DA4F863FF08A02DA	Taiwan	2002											Pig	Landrace	Male and female	7.3 ± 1.3	Months	7-9M		Spontaneous			Healthy age- and sex-matched		Yes		Yes; shown, not quantified		Yes; shown, not quantified
762	280	Lin et al., 2003	https://www.sciencedirect.com/science/article/pii/S0034528802001893?via%3Dihub	Taiwan	2003											Pig	Landrace		6-18	Months	>12M		Spontaneous			Healthy age-matched		Yes		Yes; described not shown		Yes; described not shown
763	281	Lindholm et al., 2021	https://www.ahajournals.org/doi/full/10.1161/CIRCGEN.121.003419?rfr_dat=cr_pub++0pubmed&url_ver=Z39.88-2003&rfr_id=ori%3Arid%3Acrossref.org	USA	2021	ACTN2	Q860X	Pathogenic	Actinin alpha 2	Non-sarcomeric	Homozygous		Mutant protein	Western Blot	Sequencing																		iPSC-CMs	2D	Human	Male	30-35 days	Patient-derived	Healthy unrelated	No	Yes		Yes	All experiments performed between day 30 and 45
764	281	Lindholm et al., 2021	https://www.ahajournals.org/doi/full/10.1161/CIRCGEN.121.003419?rfr_dat=cr_pub++0pubmed&url_ver=Z39.88-2003&rfr_id=ori%3Arid%3Acrossref.org	USA	2021	ACTN2	indel	Unknown	Actinin alpha 2	Non-sarcomeric	Heterozygous		Mutant protein	Western Blot	Sequencing																		iPSC-CMs	2D	Human	Male	30-35 days	Patient-derived	Healthy unrelated	No	Yes		Yes
765	281	Lindholm et al., 2021	https://www.ahajournals.org/doi/full/10.1161/CIRCGEN.121.003419?rfr_dat=cr_pub++0pubmed&url_ver=Z39.88-2003&rfr_id=ori%3Arid%3Acrossref.org	USA	2021	ACTN2	indel	Unknown	Actinin alpha 2	Non-sarcomeric	Heterozygous		Mutant protein	Western Blot	Sequencing																		iPSC-CMs	2D	Human	Male	30-35 days	Patient-derived	Healthy unrelated	No	Yes
766	282	Liu et al., 1993	https://www.sciencedirect.com/science/article/pii/000291499391112U?via%3Dihub	USA	1993											Cat	Mixed	Male and female					Spontaneous			Healthy		Yes		Yes		Yes
767	282	Liu et al., 1993	https://www.sciencedirect.com/science/article/pii/000291499391112U?via%3Dihub	USA	1993											Dog	Mixed	Male and female					Spontaneous			Healthy		Yes		Yes		Yes
768	283	Liu et al., 1994	https://www.sciencedirect.com/science/article/pii/1054880794900124?via%3Dihub	USA	1994											Pig	Mixed	Male and female	6-12	Months	7-9M	18% died during auction of shipment (10 pigs)	Spontaneous			Healthy		Yes		Yes		Yes
769	284	Liu et al., 2015	https://watermark.silverchair.com/cvu214.pdf?token=AQECAHi208BE49Ooan9kkhW_Ercy7Dm3ZL_9Cf3qfKAc485ysgAAAscwggLDBgkqhkiG9w0BBwagggK0MIICsAIBADCCAqkGCSqGSIb3DQEHATAeBglghkgBZQMEAS4wEQQMGrWWH2gDsVmQf5RAAgEQgIICerQZGiElunGrevUMGvP2w9XM2J0w2d3kPOlBirmljfJtCGivWw9HD3-BvB_gaMc3zCy-NYmMa_tGqYQ6upr3YtVj8DZmUiEx7E5zQJLkH-UmnMbnxfVtz6H-fKkYYlQXnwNcZ2bLhgMLOErLRUY7xPLL9y70i_yCJhsYdiVdeTaP99f1aMHbpxTCif0eFEid…	China	2014	PLIN1	KO	Unknown	PLIN1	Non-sarcomeric	Homozygous	0	Endogenous protein	Western Blot		Mouse	129SvEv	Male	5	Weeks	0-3M		Induced			Littermates age-matched	No	No
770	284	Liu et al., 2015	https://watermark.silverchair.com/cvu214.pdf?token=AQECAHi208BE49Ooan9kkhW_Ercy7Dm3ZL_9Cf3qfKAc485ysgAAAscwggLDBgkqhkiG9w0BBwagggK0MIICsAIBADCCAqkGCSqGSIb3DQEHATAeBglghkgBZQMEAS4wEQQMGrWWH2gDsVmQf5RAAgEQgIICerQZGiElunGrevUMGvP2w9XM2J0w2d3kPOlBirmljfJtCGivWw9HD3-BvB_gaMc3zCy-NYmMa_tGqYQ6upr3YtVj8DZmUiEx7E5zQJLkH-UmnMbnxfVtz6H-fKkYYlQXnwNcZ2bLhgMLOErLRUY7xPLL9y70i_yCJhsYdiVdeTaP99f1aMHbpxTCif0eFEid…	China	2014	PLIN1	KO	Unknown	PLIN1	Non-sarcomeric	Homozygous	0	Endogenous protein	Western Blot		Mouse	129SvEv	Male	10	Weeks	0-3M		Induced	Ageing		Littermates age-matched		Yes	No
771	284	Liu et al., 2015	https://watermark.silverchair.com/cvu214.pdf?token=AQECAHi208BE49Ooan9kkhW_Ercy7Dm3ZL_9Cf3qfKAc485ysgAAAscwggLDBgkqhkiG9w0BBwagggK0MIICsAIBADCCAqkGCSqGSIb3DQEHATAeBglghkgBZQMEAS4wEQQMGrWWH2gDsVmQf5RAAgEQgIICerQZGiElunGrevUMGvP2w9XM2J0w2d3kPOlBirmljfJtCGivWw9HD3-BvB_gaMc3zCy-NYmMa_tGqYQ6upr3YtVj8DZmUiEx7E5zQJLkH-UmnMbnxfVtz6H-fKkYYlQXnwNcZ2bLhgMLOErLRUY7xPLL9y70i_yCJhsYdiVdeTaP99f1aMHbpxTCif0eFEid…	China	2014	PLIN1	KO	Unknown	PLIN1	Non-sarcomeric	Homozygous	0	Endogenous protein	Western Blot		Mouse	129SvEv	Male	20	Weeks	4-6M		Induced	Ageing		Littermates age-matched	Yes	Yes	Yes			Yes; shown, not quantified
772	285	Liu et al., 2019	https://www.ncbi.nlm.nih.gov/pmc/articles/PMC6928121/pdf/fcvm-06-00170.pdf	USA	2019	TNNT2	R92W	Pathogenic	cTnT	Sarcomeric					PCR	Mouse		Male	5	Weeks	0-3M		Induced			Littermates sex-matched
773	285	Liu et al., 2019	https://www.ncbi.nlm.nih.gov/pmc/articles/PMC6928121/pdf/fcvm-06-00170.pdf	USA	2019	TNNT2	R92W	Pathogenic	cTnT	Sarcomeric					PCR	Mouse		Male	24	Weeks	4-6M		Induced	Ageing		Littermates sex-matched
774	285	Liu et al., 2019	https://www.ncbi.nlm.nih.gov/pmc/articles/PMC6928121/pdf/fcvm-06-00170.pdf	USA	2019	MHC	R403Q	Pathogenic	α-MHC	Sarcomeric					PCR	Mouse		Male	5	Weeks	0-3M		Induced			Littermates sex-matched
775	285	Liu et al., 2019	https://www.ncbi.nlm.nih.gov/pmc/articles/PMC6928121/pdf/fcvm-06-00170.pdf	USA	2019	MHC	R403Q	Pathogenic	α-MHC	Sarcomeric					PCR	Mouse		Male	24	Weeks	4-6M		Induced	Ageing		Littermates sex-matched
776	285	Liu et al., 2019	https://www.ncbi.nlm.nih.gov/pmc/articles/PMC6928121/pdf/fcvm-06-00170.pdf	USA	2019	miR-29a				Non-sarcomeric						Rat (isolated)	Sprague Dawley		2-3	Days	0-3M												Primary isolated ventricular cardiomyocytes	2D	Rat			Engineered	Wild-type non-transfected
777	286	Liu et al., 2020	https://www.sciencedirect.com/science/article/pii/S1874391920302645?via%3Dihub	West Indies	2020											Cat	Mixed	Male and female	4.6 - 11.5	Years	>12M		Spontaneous			Healthy age-matched					Yes
778	287	Liu et al., 2021	https://doi.org/10.1016/j.scr.2021.102279	USA	2021	MYBPC3	c.3330+2T>G	Pathogenic	Myosin binding Protein C	Sarcomeric	Heterozygous				Sequencing																		iPSC	2D	Human	Male		Patient-derived						1 clone per line
779	E	Liu
780	288	Loiben et al., 2023	https://www.mdpi.com/1422-0067/24/5/4909	USA	2023	MYH7	E848G	Pathogenic/likely pathogenic	β-MHC	Sarcomeric	Heterozygous		Mutant protein	Western Blot	Sequencing																		iPSC-CMs	3D	Human		51 days	Patient-derived	Isogenic		Yes			Cells at day 30 before EHT, then 3 wk culture
781	289	Lombardi et al., 2008	https://watermark.silverchair.com/cvn078.pdf?token=AQECAHi208BE49Ooan9kkhW_Ercy7Dm3ZL_9Cf3qfKAc485ysgAAAscwggLDBgkqhkiG9w0BBwagggK0MIICsAIBADCCAqkGCSqGSIb3DQEHATAeBglghkgBZQMEAS4wEQQMfv57tthJZoF9MuJHAgEQgIICevCygOK-JWQhRhW9W3kSzKQuKRSWO9gXIWzHTwUP8rdR_2x3WKppLJHvN8fmZJpmCQJI2qIRg5Vcms8Bs0u_7jMftt3RUXfkygOr7x3HrYqZm9CFlhVIj1owlefCbifPx54jjqgteX4s8dWziz07WHAaRBbhA8qqeaLWMDGLvydGq3oxpG50GWgEBd1nAbMW…	USA	2008	TNNT2	R92Q	Pathogenic/likely pathogenic	cTnT	Sarcomeric				Immunoblot		Mouse		Male and female	12	Months	10-12M	Mice survived normally up to 2 years.	Induced			Non-transgenic age- and sex-matched		No		Yes		Yes
782	290	Lombardi et al., 2009	https://www.ahajournals.org/doi/pdf/10.1161/CIRCULATIONAHA.108.790501?download=true	USA	2009	MHC	R403Q	Pathogenic	α-MHC	Sarcomeric						Rabbit		Male and female	3	Years	>12M		Induced			Non-transgenic age- and sex-matched		Yes	Yes	Yes	Yes after stimulation	Yes												Treatment with NAC for 12 months
783	291	Lowey, S. et al., 2008	https://www.ncbi.nlm.nih.gov/pmc/articles/PMC2459289/pdf/20579.pdf	USA	2008	MHC	R403Q	Pathogenic	α-MHC	Sarcomeric		50	Mutant mRNA	SDS Page quantified		Mouse							Induced			Wild-type
784	291	Lowey, S. et al., 2008	https://www.ncbi.nlm.nih.gov/pmc/articles/PMC2459289/pdf/20579.pdf	USA	2008	MHC	R403Q	Pathogenic	β-MHC	Sarcomeric		50	Mutant mRNA	SDS Page quantified		Mouse							Induced			Wild-type
785	292	Lowey, S. et al., 2018	https://www.ncbi.nlm.nih.gov/pmc/articles/PMC6217429/pdf/pnas.201802967.pdf	USA	2018	MYH7	R403Q	Pathogenic	β-MHC	Sarcomeric		33	Mutant mRNA	SDS Page quantified	PCR	Rabbit	New Zealand White		14	Weeks	4-6M		Induced			Non-transgenic age-matched	Yes
786	293	Lu et al., 2013	https://www.ncbi.nlm.nih.gov/pmc/articles/PMC3835953/pdf/11248_2013_Article_9738.pdf	China	2013	WIF1		Unknown	WIF1	Non-sarcomeric					PCR	Mouse	C57BL/6J		1	Months	0-3M		Induced			Non-transgenic		Yes																Also Western Blot
787	293	Lu et al., 2013	https://www.ncbi.nlm.nih.gov/pmc/articles/PMC3835953/pdf/11248_2013_Article_9738.pdf	China	2013	WIF1		Unknown	WIF1	Non-sarcomeric					PCR	Mouse	C57BL/6J		3	Months	0-3M		Induced	Ageing		Non-transgenic		Yes
788	293	Lu et al., 2013	https://www.ncbi.nlm.nih.gov/pmc/articles/PMC3835953/pdf/11248_2013_Article_9738.pdf	China	2013	WIF1		Unknown	WIF1	Non-sarcomeric					PCR	Mouse	C57BL/6J		6	Months	4-6M		Induced	Ageing		Non-transgenic		Yes		Yes; shown, not quantified		Yes; shown, not quantified
789	293	Lu et al., 2013	https://www.ncbi.nlm.nih.gov/pmc/articles/PMC3835953/pdf/11248_2013_Article_9738.pdf	China	2013	WIF1		Unknown	WIF1	Non-sarcomeric					PCR	Mouse	C57BL/6J		10	Months	10-12M		Induced	Ageing		Non-transgenic		Yes
790	293	Lu et al., 2013	https://www.ncbi.nlm.nih.gov/pmc/articles/PMC3835953/pdf/11248_2013_Article_9738.pdf	China	2013	WIF1		Unknown	WIF1	Non-sarcomeric					PCR																		H9c2	2D	Rat			Engineered	Wild-type non-transfected
791	294	Lu et al., 2018	https://watermark.silverchair.com/cvx222.pdf?token=AQECAHi208BE49Ooan9kkhW_Ercy7Dm3ZL_9Cf3qfKAc485ysgAAAsowggLGBgkqhkiG9w0BBwagggK3MIICswIBADCCAqwGCSqGSIb3DQEHATAeBglghkgBZQMEAS4wEQQMJNgl0Cs7RydnRaVxAgEQgIICfa45DgCGhS1DDqwLkMBb1woDS3Ly7EVLhVUuZSZHbaCaijBwFD_Bw0s0Gr7R6U5RwIEM8Z-wrv8ivhgqKmga6H-3k-1g3IcBYUrbGwYj82soWHIaYHDvfZ0ls6UQxJe13xRcQi2EKXqXFmdhrlJtiQsnckrmKLz51gEyr4xY9V5dg3wMTPMb4eJdnPxwlsZO…	China	2017	TNNT2	R92Q	Pathogenic/likely pathogenic	cTnT	Sarcomeric				Immunoblot	PCR	Mouse	C57BL/6J		7	Months	7-9M	5 deaths (3,6,7,9,10 months)	Induced			Non-transgenic						Yes; shown, not quantified
792	294	Lu et al., 2018	https://watermark.silverchair.com/cvx222.pdf?token=AQECAHi208BE49Ooan9kkhW_Ercy7Dm3ZL_9Cf3qfKAc485ysgAAAsowggLGBgkqhkiG9w0BBwagggK3MIICswIBADCCAqwGCSqGSIb3DQEHATAeBglghkgBZQMEAS4wEQQMJNgl0Cs7RydnRaVxAgEQgIICfa45DgCGhS1DDqwLkMBb1woDS3Ly7EVLhVUuZSZHbaCaijBwFD_Bw0s0Gr7R6U5RwIEM8Z-wrv8ivhgqKmga6H-3k-1g3IcBYUrbGwYj82soWHIaYHDvfZ0ls6UQxJe13xRcQi2EKXqXFmdhrlJtiQsnckrmKLz51gEyr4xY9V5dg3wMTPMb4eJdnPxwlsZO…	China	2017	MEOX1	Overexpression	Unknown	MEOX1	Non-sarcomeric				Immunoblot	PCR	Mouse	C57BL/6J		7	Months	7-9M	3 deaths (6,7,10 months)	Induced			Non-transgenic		Yes	Yes	Yes
793	294	Lu et al., 2018	https://watermark.silverchair.com/cvx222.pdf?token=AQECAHi208BE49Ooan9kkhW_Ercy7Dm3ZL_9Cf3qfKAc485ysgAAAsowggLGBgkqhkiG9w0BBwagggK3MIICswIBADCCAqwGCSqGSIb3DQEHATAeBglghkgBZQMEAS4wEQQMJNgl0Cs7RydnRaVxAgEQgIICfa45DgCGhS1DDqwLkMBb1woDS3Ly7EVLhVUuZSZHbaCaijBwFD_Bw0s0Gr7R6U5RwIEM8Z-wrv8ivhgqKmga6H-3k-1g3IcBYUrbGwYj82soWHIaYHDvfZ0ls6UQxJe13xRcQi2EKXqXFmdhrlJtiQsnckrmKLz51gEyr4xY9V5dg3wMTPMb4eJdnPxwlsZO…	China	2017	MEOX1	KD	Unknown	MEOX1	Non-sarcomeric				Immunoblot	PCR	Mouse	C57BL/6J		7	Months	7-9M	1 death (9 months)	Induced			Non-transgenic		No
794	294	Lu et al., 2018	https://watermark.silverchair.com/cvx222.pdf?token=AQECAHi208BE49Ooan9kkhW_Ercy7Dm3ZL_9Cf3qfKAc485ysgAAAsowggLGBgkqhkiG9w0BBwagggK3MIICswIBADCCAqwGCSqGSIb3DQEHATAeBglghkgBZQMEAS4wEQQMJNgl0Cs7RydnRaVxAgEQgIICfa45DgCGhS1DDqwLkMBb1woDS3Ly7EVLhVUuZSZHbaCaijBwFD_Bw0s0Gr7R6U5RwIEM8Z-wrv8ivhgqKmga6H-3k-1g3IcBYUrbGwYj82soWHIaYHDvfZ0ls6UQxJe13xRcQi2EKXqXFmdhrlJtiQsnckrmKLz51gEyr4xY9V5dg3wMTPMb4eJdnPxwlsZO…	China	2017	TNNT2/MEOX1	R92Q/Overexpression	Unknown	cTnT	Sarcomeric/non-sarcomeric	Double transgenic			Immunoblot	PCR	Mouse	C57BL/6J		7	Months	7-9M	7 deaths (3,5,6,9, 3x 10 months)	Induced		Double mutation	Non-transgenic				Yes		Yes; shown, not quantified
795	294	Lu et al., 2018	https://watermark.silverchair.com/cvx222.pdf?token=AQECAHi208BE49Ooan9kkhW_Ercy7Dm3ZL_9Cf3qfKAc485ysgAAAsowggLGBgkqhkiG9w0BBwagggK3MIICswIBADCCAqwGCSqGSIb3DQEHATAeBglghkgBZQMEAS4wEQQMJNgl0Cs7RydnRaVxAgEQgIICfa45DgCGhS1DDqwLkMBb1woDS3Ly7EVLhVUuZSZHbaCaijBwFD_Bw0s0Gr7R6U5RwIEM8Z-wrv8ivhgqKmga6H-3k-1g3IcBYUrbGwYj82soWHIaYHDvfZ0ls6UQxJe13xRcQi2EKXqXFmdhrlJtiQsnckrmKLz51gEyr4xY9V5dg3wMTPMb4eJdnPxwlsZO…	China	2017	TNNT2/MEOX1	R92Q/KD	Unknown	cTnT	Sarcomeric/non-sarcomeric	Double transgenic			Immunoblot	PCR	Mouse	C57BL/6J		7	Months	7-9M	2 deaths (6 and 9 months)	Induced		Double mutation	Non-transgenic
796	294	Lu et al., 2018	https://watermark.silverchair.com/cvx222.pdf?token=AQECAHi208BE49Ooan9kkhW_Ercy7Dm3ZL_9Cf3qfKAc485ysgAAAsowggLGBgkqhkiG9w0BBwagggK3MIICswIBADCCAqwGCSqGSIb3DQEHATAeBglghkgBZQMEAS4wEQQMJNgl0Cs7RydnRaVxAgEQgIICfa45DgCGhS1DDqwLkMBb1woDS3Ly7EVLhVUuZSZHbaCaijBwFD_Bw0s0Gr7R6U5RwIEM8Z-wrv8ivhgqKmga6H-3k-1g3IcBYUrbGwYj82soWHIaYHDvfZ0ls6UQxJe13xRcQi2EKXqXFmdhrlJtiQsnckrmKLz51gEyr4xY9V5dg3wMTPMb4eJdnPxwlsZO…	China	2017	MEOX1	Overexpression	Unknown	MEOX1	Non-sarcomeric				Immunoblot	PCR	Mouse	C57BL/6J		16-18	Weeks	4-6M		Induced		TAC	Non-transgenic with secondary disease hit		No	No	Yes
797	294	Lu et al., 2018	https://watermark.silverchair.com/cvx222.pdf?token=AQECAHi208BE49Ooan9kkhW_Ercy7Dm3ZL_9Cf3qfKAc485ysgAAAsowggLGBgkqhkiG9w0BBwagggK3MIICswIBADCCAqwGCSqGSIb3DQEHATAeBglghkgBZQMEAS4wEQQMJNgl0Cs7RydnRaVxAgEQgIICfa45DgCGhS1DDqwLkMBb1woDS3Ly7EVLhVUuZSZHbaCaijBwFD_Bw0s0Gr7R6U5RwIEM8Z-wrv8ivhgqKmga6H-3k-1g3IcBYUrbGwYj82soWHIaYHDvfZ0ls6UQxJe13xRcQi2EKXqXFmdhrlJtiQsnckrmKLz51gEyr4xY9V5dg3wMTPMb4eJdnPxwlsZO…	China	2017	MEOX1	KD	Unknown	MEOX1	Non-sarcomeric				Immunoblot	PCR	Mouse	C57BL/6J		16-18	Weeks	4-6M		Induced		TAC	Non-transgenic with secondary disease hit		No	No	No
798	294	Lu et al., 2018	https://watermark.silverchair.com/cvx222.pdf?token=AQECAHi208BE49Ooan9kkhW_Ercy7Dm3ZL_9Cf3qfKAc485ysgAAAsowggLGBgkqhkiG9w0BBwagggK3MIICswIBADCCAqwGCSqGSIb3DQEHATAeBglghkgBZQMEAS4wEQQMJNgl0Cs7RydnRaVxAgEQgIICfa45DgCGhS1DDqwLkMBb1woDS3Ly7EVLhVUuZSZHbaCaijBwFD_Bw0s0Gr7R6U5RwIEM8Z-wrv8ivhgqKmga6H-3k-1g3IcBYUrbGwYj82soWHIaYHDvfZ0ls6UQxJe13xRcQi2EKXqXFmdhrlJtiQsnckrmKLz51gEyr4xY9V5dg3wMTPMb4eJdnPxwlsZO…	China	2017	MEOX1	Overexpression		MEOX1	Non-sarcomeric																							HL-1	2D	Mouse						Yes
799	294	Lu et al., 2018	https://watermark.silverchair.com/cvx222.pdf?token=AQECAHi208BE49Ooan9kkhW_Ercy7Dm3ZL_9Cf3qfKAc485ysgAAAsowggLGBgkqhkiG9w0BBwagggK3MIICswIBADCCAqwGCSqGSIb3DQEHATAeBglghkgBZQMEAS4wEQQMJNgl0Cs7RydnRaVxAgEQgIICfa45DgCGhS1DDqwLkMBb1woDS3Ly7EVLhVUuZSZHbaCaijBwFD_Bw0s0Gr7R6U5RwIEM8Z-wrv8ivhgqKmga6H-3k-1g3IcBYUrbGwYj82soWHIaYHDvfZ0ls6UQxJe13xRcQi2EKXqXFmdhrlJtiQsnckrmKLz51gEyr4xY9V5dg3wMTPMb4eJdnPxwlsZO…	China	2017	MEOX1	KD		MEOX1	Non-sarcomeric																							HL-1	2D	Mouse						No
800	295	Lucas et al., 2003	https://journals.physiology.org/doi/pdf/10.1152/ajpheart.00619.2002	USA	2002	β-MyHC	R403Q + deletion of amino acids 468-527	Unknown	Beta myosin heavy chain	Sarcomeric						Mouse		Male	8	Months	7-9M		Induced			Non-transgenic age- and sex-matched
801	295	Lucas et al., 2003	https://journals.physiology.org/doi/pdf/10.1152/ajpheart.00619.2002	USA	2002	TNNT2	R92Q	Pathogenic/likely pathogenic	cTnT	Sarcomeric		67	Mutant protein			Mouse		Male	8	Months	7-9M		Induced			Non-transgenic age- and sex-matched
802	295	Lucas et al., 2003	https://journals.physiology.org/doi/pdf/10.1152/ajpheart.00619.2002	USA	2002	β-ARKt/B-MyHC		Unknown	Beta adrenerig receptor/Beta myosin heavy chain	Sarcomeric/non-sarcomeric	Double transgenic					Mouse		Male	8	Months	7-9M		Induced		Double mutation	Non-transgenic age- and sex-matched
803	296	Luckey et al., 2007	https://journals.physiology.org/doi/pdf/10.1152/ajpheart.00615.2006	USA	2007	α-MHC	R403Q + deletion of 468-527	Unknown	Alpha myosin heavy chain	Sarcomeric						Mouse	C57/BL6	Male and female	4	Months	4-6M		Induced			Non-transgenic sex-matched		Yes
804	296	Luckey et al., 2007	https://journals.physiology.org/doi/pdf/10.1152/ajpheart.00615.2006	USA	2007	α-MHC	R403Q + deletion of 468-527	Unknown	Alpha myosin heavy chain	Sarcomeric						Mouse	C57/BL6	Male	10	Months	10-12M		Induced			Non-transgenic sex-matched		Yes		Yes
805	296	Luckey et al., 2007	https://journals.physiology.org/doi/pdf/10.1152/ajpheart.00615.2006	USA	2007	α-MHC	R403Q + deletion of 468-527	Unknown	Alpha myosin heavy chain	Sarcomeric						Mouse	C57/BL6	Female	10	Months	10-12M		Induced			Non-transgenic sex-matched		Yes	Yes	No		Yes; shown, not quantified
806	296	Luckey et al., 2007	https://journals.physiology.org/doi/pdf/10.1152/ajpheart.00615.2006	USA	2007	GSK3B	S9A	Unknown	Glycogen synthase kinase-3 beta	Non-sarcomeric						Mouse	C57/BL6	Male and female	4	Months	4-6M		Induced			Non-transgenic sex-matched		No
807	296	Luckey et al., 2007	https://journals.physiology.org/doi/pdf/10.1152/ajpheart.00615.2006	USA	2007	GSK3B	S9A	Unknown	Glycogen synthase kinase-3 beta	Non-sarcomeric						Mouse	C57/BL6	Male and female	10	Months	10-12M		Induced			Non-transgenic sex-matched		No		No
808	296	Luckey et al., 2007	https://journals.physiology.org/doi/pdf/10.1152/ajpheart.00615.2006	USA	2007	α-MHC/GSK-3B	R403Q + deletion of 468-527/S9A	Unknown	Alpha myosin heavy chain/ Glycogen synthase kinase-3 beta	Sarcomeric/non-sarcomeric	Double transgenic					Mouse	C57/BL6	Male	4	Months	4-6M	40% deaths at 12 months, 25% deaths at 18 months	Induced		Double mutation	Non-transgenic sex-matched		No
809	296	Luckey et al., 2007	https://journals.physiology.org/doi/pdf/10.1152/ajpheart.00615.2006	USA	2007	α-MHC/GSK-3B	R403Q + deletion of 468-527/S9A	Unknown	Alpha myosin heavy chain/ Glycogen synthase kinase-3 beta	Sarcomeric/non-sarcomeric	Double transgenic					Mouse	C57/BL6	Female	4	Months	4-6M		Induced		Double mutation	Non-transgenic sex-matched		No
810	296	Luckey et al., 2007	https://journals.physiology.org/doi/pdf/10.1152/ajpheart.00615.2006	USA	2007	α-MHC/GSK-3B	R403Q + deletion of 468-527/S9A	Unknown	Alpha myosin heavy chain/ Glycogen synthase kinase-3 beta	Sarcomeric/non-sarcomeric	Double transgenic					Mouse	C57/BL6	Male	10	Months	10-12M	40% deaths at 12 months, 25% deaths at 18 months	Induced		Double mutation	Non-transgenic sex-matched		No		Yes
811	296	Luckey et al., 2007	https://journals.physiology.org/doi/pdf/10.1152/ajpheart.00615.2006	USA	2007	α-MHC/GSK-3B	R403Q + deletion of 468-527/S9A	Unknown	Alpha myosin heavy chain/ Glycogen synthase kinase-3 beta	Sarcomeric/non-sarcomeric	Double transgenic					Mouse	C57/BL6	Female	10	Months	10-12M		Induced		Double mutation	Non-transgenic sex-matched		No		No
812	297	Luckey et al., 2009	https://www.ncbi.nlm.nih.gov/pmc/articles/PMC2701230/pdf/nihms98450.pdf	USA	2009	TNNT2	R92Q	Pathogenic	cTnT	Sarcomeric					PCR	Mouse		Male and female	10-14	Weeks	0-3M	1	Induced			Non-transgenic age- and sex-matched		No		Yes
813	297	Luckey et al., 2009	https://www.ncbi.nlm.nih.gov/pmc/articles/PMC2701230/pdf/nihms98450.pdf	USA	2009	Akt	S9A	Unknown	myrAkt	Non-sarcomeric					PCR	Mouse		Male and female	10-14	Weeks	0-3M	1	Induced			Non-transgenic age- and sex-matched		Yes		No
814	297	Luckey et al., 2009	https://www.ncbi.nlm.nih.gov/pmc/articles/PMC2701230/pdf/nihms98450.pdf	USA	2009	GSK3B	Constitutively active	Unknown	Glycogen synthase kinase-3 beta	Non-sarcomeric					PCR	Mouse		Male and female	10-14	Weeks	0-3M		Induced			Non-transgenic age- and sex-matched		No		No
815	297	Luckey et al., 2009	https://www.ncbi.nlm.nih.gov/pmc/articles/PMC2701230/pdf/nihms98450.pdf	USA	2009	TNNT2/GSK3B	R92Q/constitutely active GSK3-β	Unknown	cTnT/GSK3-β	Sarcomeric/non-sarcomeric	Double transgenic				PCR	Mouse		Male and female	12-14	Weeks	0-3M	1	Induced			Non-transgenic age- and sex-matched		No		No
816	297	Luckey et al., 2009	https://www.ncbi.nlm.nih.gov/pmc/articles/PMC2701230/pdf/nihms98450.pdf	USA	2009	TNNT2/Akt	R92Q/myrAkt	Unknown	cTnT/myrAkt	Sarcomeric/non-sarcomeric	Double transgenic				PCR	Mouse		Male and female	12-14	Weeks	0-3M	±20% in 130 days	Induced		Double mutation	Non-transgenic age- and sex-matched		Yes		Yes
817	297	Luckey et al., 2009	https://www.ncbi.nlm.nih.gov/pmc/articles/PMC2701230/pdf/nihms98450.pdf	USA	2009	TNNT2	Truncating mutation	Unknown	cTnT	Sarcomeric					PCR	Mouse		Male and female	10-14	Weeks	0-3M		Induced		Double mutation	Non-transgenic age- and sex-matched		No		Yes
818	297	Luckey et al., 2009	https://www.ncbi.nlm.nih.gov/pmc/articles/PMC2701230/pdf/nihms98450.pdf	USA	2009	TNNT2/GSK3B	Truncating mutation	Unknown	cTnT/GSK3-β	Sarcomeric/non-sarcomeric	Double transgenic				PCR	Mouse		Male and female	12-14	Weeks	0-3M		Induced		Double mutation	Non-transgenic age- and sex-matched		No		Yes
819	297	Luckey et al., 2009	https://www.ncbi.nlm.nih.gov/pmc/articles/PMC2701230/pdf/nihms98450.pdf	USA	2009	TNNT2/Akt	Truncating mutation	Unknown	cTnT/myrAkt	Sarcomeric/non-sarcomeric	Double transgenic				PCR	Mouse		Male and female	10-14	Weeks	0-3M		Induced		Double mutation	Non-transgenic age- and sex-matched		No		Yes
820	298	Luczak, E. D. et al., 2011	https://journals.physiology.org/doi/pdf/10.1152/physiolgenomics.00237.2010	USA	2011	MHC	R403Q	Pathogenic	α-MyHC	Sarcomeric						Mouse	C57/Bl6	Male and female	2-4	Months	0-3M		Induced	Diet		Wild-type
821	299	Luedde et al., 2009	https://link.springer.com/article/10.1007/s00109-008-0436-x	Germany	2009	TNNT2	human cTNT deletion mutation	Unknown	cTnT	Sarcomeric						Rat	Sprague Dawley		4-6	Months	4-6M		Induced			Wild-type							Primary isolated ventricular cardiomyocytes	2D	Rat				Wild-type	No				EM mito
822	299	Luedde et al., 2009	https://link.springer.com/article/10.1007/s00109-008-0436-x	Germany	2009	TNNT2	human cTNT deletion mutation	Unknown	cTnT	Sarcomeric						Rat	Sprague Dawley		4	Weeks	0-3M		Induced			Wild-type		No			Yes, after stimulation
823	300	Luo et al., 2014	https://link.springer.com/content/pdf/10.1007/s11596-014-1329-6.pdf	USA	2014	α-MHC	R403Q + actin-binding deletion in a-MHC	Unknown	Alpha myosin heavy chain	Sarcomeric						Mouse		Male	5-24	Weeks	4-6M		Induced			Diseased older sex-matched	Yes	Yes
824	301	Lutucuta et al., 2004	https://www.embase.com/search/results?subaction=viewrecord&id=L39576043&from=export http://dx.doi.org/10.1016/j.jacc.2004.09.005 https://www.ncbi.nlm.nih.gov/pmc/articles/PMC2774751/pdf/nihms113922.pdf	USA	2004	TNNT2	R92Q	Pathogenic/likely pathogenic	cTnT	Sarcomeric					Southern blot	Mouse		Male and female	128 ± 36	Days	4-6M		Induced		Double mutation	Transgenic OFF state	Yes	No	No	No		No
825	302	Lwin et al., 2004	https://pubmed.ncbi.nlm.nih.gov/15233280/	Japan	2004											Hamster	J2N-k		12	Weeks	0-3M		Spontaneous			Healthy age-matched				Yes; shown, not quantified
826	303	Ma et al., 2018 (A)	https://www.ahajournals.org/doi/pdf/10.1161/CIRCULATIONAHA.117.032273?download=true	USA	2018	MYL3	A57D	Conflicting	Myosin Light Chain 3	Sarcomeric	Heterozygous				Sequencing																		iPSC-CMs	2D	Human	Male	45-50 days	Patient-derived	Healthy unrelated	No	No	No	No
827	303	Ma et al., 2018 (A)	https://www.ahajournals.org/doi/pdf/10.1161/CIRCULATIONAHA.117.032273?download=true	USA	2018	MYL3	A57D	Conflicting	Myosin Light Chain 3	Sarcomeric	Heterozygous				Sequencing																		iPSC-CMs	2D	Human		45-50 days	Engineered	Isogenic sex- and age-matched	No	No	No	No
828	303	Ma et al., 2018 (A)	https://www.ahajournals.org/doi/pdf/10.1161/CIRCULATIONAHA.117.032273?download=true	USA	2018	MYL3	A57D	Conflicting	Myosin Light Chain 3	Sarcomeric	Homozygous				Sequencing																		iPSC-CMs	2D	Human			Engineered	Isogenic sex- and age-matched	No	No	No	No
829	303	Ma et al., 2018 (A)	https://www.ahajournals.org/doi/pdf/10.1161/CIRCULATIONAHA.117.032273?download=true	USA	2018	MYL3	c.170C>Afs	Unknown	Myosin Light Chain 3	Sarcomeric	Heterozygous				Sequencing																		iPSC-CMs	2D	Human			Engineered	Isogenic sex- and age-matched	No	No	No	No
830	303	Ma et al., 2018 (A)	https://www.ahajournals.org/doi/pdf/10.1161/CIRCULATIONAHA.117.032273?download=true	USA	2018	MYL3	A57G	Conflicting	Myosin Light Chain 3	Sarcomeric	Heterozygous				Sequencing																		iPSC-CMs	2D	Human			Engineered	Isogenic sex- and age-matched	Yes	No	Yes	No
831	303	Ma et al., 2018 (A)	https://www.ahajournals.org/doi/pdf/10.1161/CIRCULATIONAHA.117.032273?download=true	USA	2018	MYBPC3	V321M	Conflicting	Myosin binding Protein C	Sarcomeric					Sequencing																		iPSC-CMs	2D	Human			Patient-derived	Isogenic sex- and age-matched	No	No	Yes	No
832	304	Ma et al., 2018 (B)	https://escholarship.org/content/qt2cw523fr/qt2cw523fr.pdf?t=qadwn2	USA	2018	MYBPC3	KO	Unknown	Myosin binding Protein C	Sarcomeric	Homozygous																						iPSC-CMs	3D	Human			Engineered	Isogenic sex- and age-matched				No
833	305	Ma et al., 2021	https://www.ahajournals.org/doi/full/10.1161/CIRCRESAHA.120.318674?rfr_dat=cr_pub++0pubmed&url_ver=Z39.88-2003&rfr_id=ori%3Arid%3Acrossref.org	China	2021	MYH6	R404Q	Pathogenic	α-MHC	Sarcomeric	Heterozygous				Sequencing	Mouse	C57Bl/6J	Male	25	Weeks	4-6M		Induced			Littermates sex-matched		Yes	Yes	Yes		Yes; shown, not quantified
834	306	Maass et al., 2004	https://www.ahajournals.org/doi/pdf/10.1161/01.CIR.0000144460.84795.E3?download=true	USA	2004	TNNT2	R92Q	Pathogenic/likely pathogenic	cTnT	Sarcomeric	Heterozygous	67	Mutant protein			Mouse	C57BL6/J	Male and female	12	Weeks	0-3M		Induced		Other	Transgenic WT human protein		No		Yes; shown, not quantified														This study included AngII, PE and ISO testing; data not included
835	306	Maass et al., 2004	https://www.ahajournals.org/doi/pdf/10.1161/01.CIR.0000144460.84795.E3?download=true	USA	2004	TNNT2	Truncated cTnT protein missing the last coding exon (Trunc)	Unknown	cTnT	Sarcomeric	Heterozygous	4	Mutant protein			Mouse	C57BL6/J	Male and female	12	Weeks	0-3M		Induced		Other	Transgenic WT human protein		No																This study included AngII, PE and ISO testing; data not included - truncated cTnT protein missing the last coding exon (Trunc)
836	307	MacDonald et al., 2006	https://onlinelibrary.wiley.com/doi/pdfdirect/10.1111/j.1939-1676.2006.tb02907.x?download=true	USA	2006											Cat	Mixed		3.5 - 4.2	Years	>12M		Spontaneous			Healthy		Yes
837	308	MacDonald et al., 2007	https://onlinelibrary.wiley.com/doi/pdfdirect/10.1111/j.1939-1676.2007.tb02954.x?download=true	USA	2007											Cat	Maine Coon	Male and female	8.4	Years	>12M		Spontaneous			Healthy age-matched	Yes	Yes
838	308	MacDonald et al., 2007	https://onlinelibrary.wiley.com/doi/pdfdirect/10.1111/j.1939-1676.2007.tb02954.x?download=true	USA	2007											Cat	Maine Coon	Male and female	5.5	Years	>12M		Spontaneous			Healthy age-matched	No	No
839	309	MacDonald et al., 2008	https://onlinelibrary.wiley.com/doi/pdfdirect/10.1111/j.1939-1676.2008.0049.x?download=true	USA	2008	MYBPC3			Myosin binding Protein C	Sarcomeric	Heterozygous					Cat	Maine Coon						Spontaneous
840	309	MacDonald et al., 2008	https://onlinelibrary.wiley.com/doi/pdfdirect/10.1111/j.1939-1676.2008.0049.x?download=true	USA	2008	MYBPC3			Myosin binding Protein C	Sarcomeric	Heterozygous					Cat	Maine Coon						Spontaneous
841	310	MacLean et al., 2006	https://onlinelibrary.wiley.com/doi/pdfdirect/10.1111/j.1939-1676.2006.tb02858.x?download=true	USA	2006											Cat	Mixed	Male and female	6.1 ± 3.0	Years	>12M		Spontaneous			Healthy
842	311	Magida et al., 2014	https://www.ncbi.nlm.nih.gov/pmc/articles/PMC3992075/pdf/emmm0006-0482.pdf	USA	2014	α-MHC	R403Q + deletion of 59aa	Unknown	Alpha myosin heavy chain	Sarcomeric						Mouse	C57Bl/6	Male and female	2-15	Months	7-9M		Induced			Wild-type age-matched
843	E	Mah et al., 2005	https://www.nature.com/articles/3302550.pdf
844	E	Mah et al., 2007	internal-pdf://1373463978/1-s2.0-S1525001616313090-main.pdf
845	312	Mamidi, R. et al., 2015	https://www.ncbi.nlm.nih.gov/pmc/articles/PMC4667802/pdf/nihms706889.pdf	USA	2015	MYBPC3	KO	Unknown	Myosin binding Protein C	Sarcomeric		0	Endogenous protein	Western Blot		Mouse	SV/129	Male and female	3-6	Months	4-6M		Induced			Wild-type
846	313	Mamidi, R. et al., 2018	https://www.ahajournals.org/doi/pdf/10.1161/JAHA.118.009627?download=true	USA	2018	MYBPC3	KO	Unknown	Myosin binding Protein C	Sarcomeric	Homozygous			Western blot		Mouse	SV/129	Male and female	3-6	Months	4-6M		Induced			Wild-type	Yes
847	314	Manhas et al., 2022	https://doi.org/10.1016/j.scr.2022.102774	USA	2022	MYBPC3	I154fs [c.459delC]	Pathogenic	Myosin binding Protein C	Sarcomeric	Heterozygous				Sequencing																		iPSC	2D	Human	Male		Patient-derived	Healthy unrelated
848	314	Manhas et al., 2022	https://doi.org/10.1016/j.scr.2022.102774	USA	2022	PRKAG2	T568M [c.1703C>T]	VUS	AMPK γ2	Non-sarcomeric	Heterozygous				Sequencing																		iPSC	2D	Human	Male		Patient-derived	Healthy unrelated sex-matched
849	315	Manivannan et al., 2020	https://www.ncbi.nlm.nih.gov/pmc/articles/PMC7274480/pdf/pgen.1008639.pdf	USA	2020	Mlc2	P144R	Unknown	RLC	Sarcomeric	Homozygous																						H9c2	2D	Rat			Engineered	Wild-type					MYL2 in humans
850	315	Manivannan et al., 2020	https://www.ncbi.nlm.nih.gov/pmc/articles/PMC7274480/pdf/pgen.1008639.pdf	USA	2020	Mlc2	G162R	Conflicting	RLC	Sarcomeric																							H9c2	2D	Rat			Engineered	Wild-type
851	315	Manivannan et al., 2020	https://www.ncbi.nlm.nih.gov/pmc/articles/PMC7274480/pdf/pgen.1008639.pdf	USA	2020	Mlc2	P144R	Unknown	RLC	Sarcomeric	Homozygous					Fruit fly							Induced			Transgenic WT human protein
852	315	Manivannan et al., 2020	https://www.ncbi.nlm.nih.gov/pmc/articles/PMC7274480/pdf/pgen.1008639.pdf	USA	2020	Mlc2	G162R	Conflicting	RLC	Sarcomeric					Western blot	Fruit fly							Induced			Transgenic WT human protein
853	315	Manivannan et al., 2020	https://www.ncbi.nlm.nih.gov/pmc/articles/PMC7274480/pdf/pgen.1008639.pdf	USA	2020	MYL2	P144R	Unknown	RLC	Sarcomeric	Homozygous				PCR	Fruit fly							Induced			Transgenic WT human protein																		Third instar larvae
854	315	Manivannan et al., 2020	https://www.ncbi.nlm.nih.gov/pmc/articles/PMC7274480/pdf/pgen.1008639.pdf	USA	2020	MYL2	G162R	Conflicting	RLC	Sarcomeric					PCR	Fruit fly							Induced			Transgenic WT human protein																		Third instar larvae
855	316	Margara et al., 2022	https://doi.org/10.1038/s41598-022-26889-2	UK	2022	MYH7	R403Q	Pathogenic	β-MHC	Sarcomeric	Heterozygous																						iPSC-CMs	2D	Human		30 days	Engineered	Isogenic	Yes				Contractility measurements at day 30
856	316	Margara et al., 2022	https://doi.org/10.1038/s41598-022-26889-2	UK	2022	TNNT2	R92Q	Pathogenic	cTnT	Sarcomeric	Heterozygous																						iPSC-CMs	2D	Human		30 days	Engineered	Isogenic	Yes
857	316	Margara et al., 2022	https://doi.org/10.1038/s41598-022-26889-2	UK	2022	TNNI3	R21C	Pathogenic	cTnI	Sarcomeric	Heterozygous																						iPSC-CMs	2D	Human		30 days	Engineered	Isogenic	Yes
858	317	Marian et al., 1995	https://www.embase.com/search/results?subaction=viewrecord&id=L25194179&from=export http://dx.doi.org/10.1161/01.RES.77.1.98 https://www.ahajournals.org/doi/pdf/10.1161/01.RES.77.1.98?download=true	USA	1995	MHC	R403Q	Pathogenic	β-MHC	Sarcomeric					PCR	Cat (isolated)																	Primary isolated ventricular cardiomyocytes	2D	Cat		Adult	Engineered	Transgenic WT human protein				Yes	Also non-transgenic as control
859	318	Marian et al., 1999	https://www.ncbi.nlm.nih.gov/pmc/articles/PMC409884/pdf/JCI9907956.pdf	USA	1999	MHC	R403Q	Pathogenic	β-MHC	Sarcomeric		41	Mutant protein	Immunoblot	Sequencing	Rabbit		Male and female	12-24	Months	>12M	60% after 2 years	Induced			Transgenic WT human protein		Yes		Yes		Yes; shown, not quantified												One 3-month-old wild-type transgenic rabbit and one 7-month-old NLM rabbit died because of pasteurella multocida pneumonia and gastric distention/diarrhea, Premature deaths also occurred in 17 mutant transgenic rabbits less than 6 months old and in 3 adult (> 6 months old). The third adult mutant transgenic rabbit appeared ill for 3 weeks before death and had findings of heart failure on necropsy…
860	319	Marian et al., 2006	https://www.ncbi.nlm.nih.gov/pmc/articles/PMC2772865/pdf/nihms113924.pdf	USA	2006	TNNT2	R92Q	Pathogenic/likely pathogenic	cTnT	Sarcomeric	Heterozygous					Mouse		Male and female	9.3 ± 4.8	Months	7-9M		Induced		Other	Non-transgenic age- and sex-matched	No	No		Yes		Yes
861	E	Marin et al., 2011	https://www.ncbi.nlm.nih.gov/pmc/articles/PMC3049377/pdf/JCI44972.pdf
862	E	Martins et al., 2014	internal-pdf://3349561751/nihms-720783.pdf
863	320	Martins et al., 2015	https://www.ahajournals.org/doi/pdf/10.1161/CIRCGENETICS.114.000957?download=true	USA	2015	TNNC1	A8V	Pathogenic/likely pathogenic	cTnC	Sarcomeric	Heterozygous	21	Mutant protein	Mass Spectrometry		Mouse	C57BL6/J		3-4	Months	4-6M		Induced			Wild-type age-matched	No						Primary isolated ventricular cardiomyocytes	2D	Mouse				Wild-type	Yes
864	320	Martins et al., 2015	https://www.ahajournals.org/doi/pdf/10.1161/CIRCGENETICS.114.000957?download=true	USA	2015	TNNC1	A8V	Pathogenic/likely pathogenic	cTnC	Sarcomeric	Heterozygous	21	Mutant protein	Mass Spectrometry		Mouse	C57BL6/J		9	Months	7-9M		Induced			Wild-type age-matched	Yes
865	320	Martins et al., 2015	https://www.ahajournals.org/doi/pdf/10.1161/CIRCGENETICS.114.000957?download=true	USA	2015	TNNC1	A8V	Pathogenic/likely pathogenic	cTnC	Sarcomeric	Heterozygous	21	Mutant protein	Mass Spectrometry		Mouse	C57BL6/J		12-14	Months	>12M		Induced			Wild-type age-matched	No	No
866	320	Martins et al., 2015	https://www.ahajournals.org/doi/pdf/10.1161/CIRCGENETICS.114.000957?download=true	USA	2015	TNNC1	A8V	Pathogenic/likely pathogenic	cTnC	Sarcomeric	Heterozygous	21	Mutant protein	Mass Spectrometry		Mouse	C57BL6/J	Male	16-18	Months	>12M		Induced			Wild-type age-matched				Yes; shown, not quantified		Yes; shown, not quantified
867	320	Martins et al., 2015	https://www.ahajournals.org/doi/pdf/10.1161/CIRCGENETICS.114.000957?download=true	USA	2015	TNNC1	A8V	Pathogenic/likely pathogenic	cTnC	Sarcomeric	Homozygous	100	Mutant protein	Mass Spectrometry		Mouse	C57BL6/J		3	Months	0-3M		Induced			Wild-type age-matched	Yes						Primary isolated ventricular cardiomyocytes	2D	Mouse				Wild-type	Yes
868	320	Martins et al., 2015	https://www.ahajournals.org/doi/pdf/10.1161/CIRCGENETICS.114.000957?download=true	USA	2015	TNNC1	A8V	Pathogenic/likely pathogenic	cTnC	Sarcomeric	Homozygous	100	Mutant protein	Mass Spectrometry		Mouse	C57BL6/J		9	Months	7-9M		Induced			Wild-type age-matched	Yes
869	320	Martins et al., 2015	https://www.ahajournals.org/doi/pdf/10.1161/CIRCGENETICS.114.000957?download=true	USA	2015	TNNC1	A8V	Pathogenic/likely pathogenic	cTnC	Sarcomeric	Homozygous	100	Mutant protein	Mass Spectrometry		Mouse	C57BL6/J		12-14	Months	>12M		Induced			Wild-type age-matched	Yes	No
870	320	Martins et al., 2015	https://www.ahajournals.org/doi/pdf/10.1161/CIRCGENETICS.114.000957?download=true	USA	2015	TNNC1	A8V	Pathogenic/likely pathogenic	cTnC	Sarcomeric	Homozygous	100	Mutant protein	Mass Spectrometry		Mouse	C57BL6/J		14-18	Months	>12M		Induced			Wild-type age-matched	Yes			Yes; shown, not quantified		Yes; shown, not quantified
871	321	Mary et al., 2010	https://www.embase.com/search/results?subaction=viewrecord&id=L51137019&from=export http://dx.doi.org/10.1016/j.jvc.2010.06.004	France	2010	MYBPC3	A31P	Unknown	Myosin binding Protein C	Sarcomeric	Heterozygous				Genotyping	Cat	Maine Coon	Male and female	3.3 +/- 0.9	Years	>12M		Spontaneous			Wild-type
872	321	Mary et al., 2010	https://www.embase.com/search/results?subaction=viewrecord&id=L51137019&from=export http://dx.doi.org/10.1016/j.jvc.2010.06.004	France	2010	MYBPC3	A31P	Unknown	Myosin binding Protein C	Sarcomeric	Homozygous				Genotyping	Cat	Maine Coon	Male and female	2.4 +/- 1.5	Years	>12M		Spontaneous			Wild-type
873	322	Marz et al., 2015	https://journals.sagepub.com/doi/pdf/10.1177/1098612X14553686	UK	2015											Cat	Norwegian Forest Cat	Male and female	55.1 ± 38.4	Months	>12M		Spontaneous			Healthy age- and sex-matched	No	Yes	Yes; shown, not quantified	Yes		Yes
874	323	Masuelli et al., 2003	https://watermark.silverchair.com/60-2-376.pdf?token=AQECAHi208BE49Ooan9kkhW_Ercy7Dm3ZL_9Cf3qfKAc485ysgAAAtYwggLSBgkqhkiG9w0BBwagggLDMIICvwIBADCCArgGCSqGSIb3DQEHATAeBglghkgBZQMEAS4wEQQMr5I1hZe35DGekZj6AgEQgIICiUcQyFxbxKwpIApjlU8BeJozjrgoI8FmOh9R_9sl86SdPJq47iV1JYaO7MHkGwEcqyeobJzkjh2DdhmJZf_wcjaDUhrCRJ2obGYML2e0LU4J0kk-DqjN16zRO5P2UFvLRDQmd-i7b2v3hby7wecrE8eywIzyGPUHXH_YrpRdaESyRxuNK7ElT96wVj-rBL…	Italy	2003				Delta-sarcoglycan	Non-sarcomeric						Hamster	UMX7.1		30	Days	0-3M		Spontaneous			Healthy age-matched						Yes; shown, not quantified
875	323	Masuelli et al., 2003	https://watermark.silverchair.com/60-2-376.pdf?token=AQECAHi208BE49Ooan9kkhW_Ercy7Dm3ZL_9Cf3qfKAc485ysgAAAtYwggLSBgkqhkiG9w0BBwagggLDMIICvwIBADCCArgGCSqGSIb3DQEHATAeBglghkgBZQMEAS4wEQQMr5I1hZe35DGekZj6AgEQgIICiUcQyFxbxKwpIApjlU8BeJozjrgoI8FmOh9R_9sl86SdPJq47iV1JYaO7MHkGwEcqyeobJzkjh2DdhmJZf_wcjaDUhrCRJ2obGYML2e0LU4J0kk-DqjN16zRO5P2UFvLRDQmd-i7b2v3hby7wecrE8eywIzyGPUHXH_YrpRdaESyRxuNK7ElT96wVj-rBL…	Italy	2003				Delta-sarcoglycan	Non-sarcomeric						Hamster	UMX7.1		90, 150	Days	4-6M		Spontaneous			Healthy age-matched			Yes; shown, not quantified	Yes; shown, not quantified		Yes; shown, not quantified
876	324	Masutomo et al., 1999	https://www.sciencedirect.com/science/article/pii/S0022282899909975?via%3Dihub	Japan	1999											Hamster	BIO14.6		8	Weeks	0-3M		Spontaneous			Healthy age-matched		Yes		No
877	324	Masutomo et al., 1999	https://www.sciencedirect.com/science/article/pii/S0022282899909975?via%3Dihub	Japan	1999											Hamster	BIO14.6		22, 42	Weeks	7-9M		Spontaneous			Healthy age-matched		Yes		Yes; described not shown
878	325	Masutomo et al., 2001	https://link.springer.com/article/10.1023/A:1011942824139	Japan	2001				Delta-sarcoglycan	Non-sarcomeric						Hamster	BIO14.6	Male	10, 20	Weeks	4-6M		Spontaneous			Healthy sex-matched
879	325	Masutomo et al., 2001	https://link.springer.com/article/10.1023/A:1011942824139	Japan	2001				Delta-sarcoglycan	Non-sarcomeric						Hamster	BIO14.6	Male	10, 20	Weeks	4-6M		Spontaneous			Diseased older sex-matched		No		Yes
880	326	McConnell et al., 2001	https://www.ahajournals.org/doi/pdf/10.1161/01.RES.88.4.383?download=true	USA	2001	MYBPC3			Myosin binding Protein C	Sarcomeric	Heterozygous			Northern Blot quantified		Mouse	129SvEv	Male	10-20	Weeks	4-6M		Induced			Wild-type age- and sex-matched	Yes	No
881	326	McConnell et al., 2001	https://www.ahajournals.org/doi/pdf/10.1161/01.RES.88.4.383?download=true	USA	2001	MYBPC3			Myosin binding Protein C	Sarcomeric	Heterozygous			Northern Blot quantified		Mouse	129SvEv	Male	30-50	Weeks	10-12M		Induced			Wild-type age- and sex-matched	Yes	Yes	No		No
882	326	McConnell et al., 2001	https://www.ahajournals.org/doi/pdf/10.1161/01.RES.88.4.383?download=true	USA	2001	MYBPC3	Neo	Unknown	Myosin binding Protein C	Sarcomeric	Heterozygous			Northern Blot quantified		Mouse	129SvEv	Male	>125	Weeks	>12M		Induced			Wild-type age- and sex-matched	No	Yes	No	Yes; shown, not quantified	Yes, after stimulation	Yes; shown, not quantified
883	326	McConnell et al., 2001	https://www.ahajournals.org/doi/pdf/10.1161/01.RES.88.4.383?download=true	USA	2001	MYBPC3	Neo	Unknown	Myosin binding Protein C	Sarcomeric	Heterozygous			Northern Blot quantified		Mouse	129/BS	Male	>125	Weeks	>12M		Induced			Wild-type age- and sex-matched
884	326	McConnell et al., 2001	https://www.ahajournals.org/doi/pdf/10.1161/01.RES.88.4.383?download=true	USA	2001	α-MHC	R403Q	Pathogenic	Alpha myosin heavy chain	Sarcomeric	Heterozygous			Northern Blot quantified		Mouse	129SvEv	Male	10-20	Weeks	4-6M		Induced			Wild-type age- and sex-matched	Yes	No	Yes; described not shown	Yes; described not shown		Yes; described not shown
885	326	McConnell et al., 2001	https://www.ahajournals.org/doi/pdf/10.1161/01.RES.88.4.383?download=true	USA	2001	α-MHC	R403Q	Pathogenic	Alpha myosin heavy chain	Sarcomeric	Heterozygous			Northern Blot		Mouse	129SvEv	Male	30-50	Weeks	10-12M		Induced			Wild-type age- and sex-matched	Yes	Yes	Yes; described not shown	Yes; described not shown	Yes, after stimulation	Yes; described not shown
886	326	McConnell et al., 2001	https://www.ahajournals.org/doi/pdf/10.1161/01.RES.88.4.383?download=true	USA	2001	α-MHC	R403Q	Pathogenic	Alpha myosin heavy chain	Sarcomeric	Heterozygous			Northern Blot		Mouse	129/BS	Male	30-50	Weeks	10-12M		Induced			Wild-type age- and sex-matched
887	327	McKee et al., 2013	https://www.embase.com/search/results?subaction=viewrecord&id=L52441958&from=export http://dx.doi.org/10.1016/j.abb.2012.12.023 https://www.ncbi.nlm.nih.gov/pmc/articles/PMC3640654/pdf/nihms444072.pdf	USA	2013	β-MyHC	R403Q	Pathogenic	Beta myosin heavy chain	Sarcomeric	Heterozygous				PCR	Mouse		Female	10-12	Months	10-12M		Induced			Littermates sex-matched	Yes	Yes
888	327	McKee et al., 2013	https://www.embase.com/search/results?subaction=viewrecord&id=L52441958&from=export http://dx.doi.org/10.1016/j.abb.2012.12.023 https://www.ncbi.nlm.nih.gov/pmc/articles/PMC3640654/pdf/nihms444072.pdf	USA	2013	β-MyHC	R403Q	Pathogenic	Beta myosin heavy chain	Sarcomeric	Heterozygous				PCR	Mouse		Male	10-12	Months	10-12M		Induced			Littermates sex-matched	No	Yes
889	328	McNamara et al., 2020	https://www.frontiersin.org/journals/physiology/articles/10.3389/fphys.2020.608473/full	USA	2020	TNNT2	c.95-108G>A	Unknown	cTnT	Sarcomeric	Homozygous				Sequencing	Cat	Maine Coon	Male	8	Months	7-9M		Spontaneous					Yes																Animals were treated during this study
890	328	McNamara et al., 2020	https://www.frontiersin.org/journals/physiology/articles/10.3389/fphys.2020.608473/full	USA	2020	TNNT2	c.95-108G>A	Unknown	cTnT	Sarcomeric	Homozygous				Sequencing	Cat	Maine Coon	Male	10	Months	10-12M		Spontaneous	Ageing
891	328	McNamara et al., 2020	https://www.frontiersin.org/journals/physiology/articles/10.3389/fphys.2020.608473/full	USA	2020	TNNT2	c.95-108G>A	Unknown	cTnT	Sarcomeric	Homozygous				Sequencing	Cat	Maine Coon	Male	14	Months	>12M		Spontaneous	Ageing				Yes
892	328	McNamara et al., 2020	https://www.frontiersin.org/journals/physiology/articles/10.3389/fphys.2020.608473/full	USA	2020	TNNT2	c.95-108G>A	Unknown	cTnT	Sarcomeric	Homozygous				Sequencing	Cat	Maine Coon	Male	18	Months	>12M		Spontaneous	Ageing
893	328	McNamara et al., 2020	https://www.frontiersin.org/journals/physiology/articles/10.3389/fphys.2020.608473/full	USA	2020	TNNT2	c.95-108G>A	Unknown	cTnT	Sarcomeric	Homozygous				Sequencing	Cat	Maine Coon	Male	24	Months	>12M		Spontaneous	Ageing
894	329	Mearini et al., 2013	https://www.embase.com/search/results?subaction=viewrecord&id=L369310755&from=export http://dx.doi.org/10.1038/mtna.2013.31	Germany	2013	MYBPC3	KI	Unknown	Myosin binding Protein C	Sarcomeric	Homozygous	66	Endogenous mRNA		Sequencing	Mouse	Black Swiss		1-2	Days	0-3M		Induced			Wild-type		No
895	329	Mearini et al., 2013	https://www.embase.com/search/results?subaction=viewrecord&id=L369310755&from=export http://dx.doi.org/10.1038/mtna.2013.31	Germany	2013	MYBPC3	KI	Unknown	Myosin binding Protein C	Sarcomeric	Homozygous	66	Endogenous mRNA		Sequencing	Mouse	Black Swiss		3-7	Days	0-3M		Induced			Wild-type		Yes
896	330	Mearini et al., 2014	https://www.embase.com/search/results?subaction=viewrecord&id=L602167087&from=export http://dx.doi.org/10.1038/ncomms6515	Germany	2014	MYBPC3	KI	Unknown	Myosin binding Protein C	Sarcomeric	Homozygous	20	Endogenous protein	Western Blot		Mouse	Black Swiss		2	Weeks	0-3M		Induced			Wild-type age-matched		Yes																KI
897	330	Mearini et al., 2014	https://www.embase.com/search/results?subaction=viewrecord&id=L602167087&from=export http://dx.doi.org/10.1038/ncomms6515	Germany	2014	MYBPC3	KI	Unknown	Myosin binding Protein C	Sarcomeric	Homozygous	20	Endogenous protein	Western Blot		Mouse	Black Swiss		2	Weeks	0-3M		Induced			Wild-type age-matched		Yes																KI 1-3x 10^11
898	330	Mearini et al., 2014	https://www.embase.com/search/results?subaction=viewrecord&id=L602167087&from=export http://dx.doi.org/10.1038/ncomms6515	Germany	2014	MYBPC3	KI	Unknown	Myosin binding Protein C	Sarcomeric	Homozygous	20	Endogenous protein	Western Blot		Mouse	Black Swiss		2	Weeks	0-3M		Induced			Wild-type age-matched		No																KI 1-3x 10^12
899	330	Mearini et al., 2014	https://www.embase.com/search/results?subaction=viewrecord&id=L602167087&from=export http://dx.doi.org/10.1038/ncomms6515	Germany	2014	MYBPC3	KI	Unknown	Myosin binding Protein C	Sarcomeric	Homozygous	20	Endogenous protein	Western Blot		Mouse	Black Swiss		34	Days	4-6M		Induced			Wild-type age-matched	Yes	Yes																KI
900	330	Mearini et al., 2014	https://www.embase.com/search/results?subaction=viewrecord&id=L602167087&from=export http://dx.doi.org/10.1038/ncomms6515	Germany	2014	MYBPC3	KI	Unknown	Myosin binding Protein C	Sarcomeric	Homozygous	20	Endogenous protein	Western Blot		Mouse	Black Swiss		34	Days	4-6M		Induced			Wild-type age-matched		Yes																KI 1x 10^11
901	330	Mearini et al., 2014	https://www.embase.com/search/results?subaction=viewrecord&id=L602167087&from=export http://dx.doi.org/10.1038/ncomms6515	Germany	2014	MYBPC3	KI	Unknown	Myosin binding Protein C	Sarcomeric	Homozygous	20	Endogenous protein	Western Blot		Mouse	Black Swiss		34	Days	4-6M		Induced			Wild-type age-matched	Yes	Yes																KI 3x 10^11
902	330	Mearini et al., 2014	https://www.embase.com/search/results?subaction=viewrecord&id=L602167087&from=export http://dx.doi.org/10.1038/ncomms6515	Germany	2014	MYBPC3	KI	Unknown	Myosin binding Protein C	Sarcomeric	Homozygous	20	Endogenous protein	Western Blot		Mouse	Black Swiss		34	Days	4-6M		Induced			Wild-type age-matched	Yes	No																KI 1x 10^12
903	330	Mearini et al., 2014	https://www.embase.com/search/results?subaction=viewrecord&id=L602167087&from=export http://dx.doi.org/10.1038/ncomms6515	Germany	2014	MYBPC3	KI	Unknown	Myosin binding Protein C	Sarcomeric	Homozygous	20	Endogenous protein	Western Blot		Mouse	Black Swiss		34	Days	4-6M		Induced			Wild-type age-matched	No	No																KI 3x 10^12
904	331	Meng et al., 2018	https://www.ncbi.nlm.nih.gov/pmc/articles/PMC6309316/pdf/nihms-1508265.pdf	USA	2018	MYBPC3	40kDa	Unknown	Myosin binding Protein C	Sarcomeric						Mouse	FVB/N	Male and female				Significant difference at day 400 between NTG (80%) and MYBPC3 (20%)	Induced			Non-transgenic age- and sex-matched
905	331	Meng et al., 2018	https://www.ncbi.nlm.nih.gov/pmc/articles/PMC6309316/pdf/nihms-1508265.pdf	USA	2018	MYBPC3/ TGFBR2	40kDa	Unknown	Myosin binding Protein C/ Transforming growth factor beta 2	Sarcomeric/non-sarcomeric	Double transgenic					Mouse	FVB/N	Male and female				Significant difference at day 400 between NTG (80%) and MYBPC3/TGFBR2 (~35%)	Induced		Double mutation	Non-transgenic age- and sex-matched
906	331	Meng et al., 2018	https://www.ncbi.nlm.nih.gov/pmc/articles/PMC6309316/pdf/nihms-1508265.pdf	USA	2018	MYBPC3	40kDa	Unknown	Myosin binding Protein C	Sarcomeric						Mouse	FVB/N	Male	4	Months	4-6M		Induced			Non-transgenic sex-matched
907	331	Meng et al., 2018	https://www.ncbi.nlm.nih.gov/pmc/articles/PMC6309316/pdf/nihms-1508265.pdf	USA	2018	MYBPC3	40kDa	Unknown	Myosin binding Protein C	Sarcomeric						Mouse	FVB/N	Male	6-7	Months	7-9M		Induced			Non-transgenic sex-matched		Yes	Yes	Yes
908	331	Meng et al., 2018	https://www.ncbi.nlm.nih.gov/pmc/articles/PMC6309316/pdf/nihms-1508265.pdf	USA	2018	MYBPC3/ TGFBR2	40kDa	Unknown	Myosin binding Protein C/ Transforming growth factor beta 2	Sarcomeric/non-sarcomeric	Double transgenic					Mouse	FVB/N	Male	6-7	Months	7-9M		Induced		Double mutation	Non-transgenic sex-matched		Yes	Yes	Yes
909	332	Merkert et al., 2021	https://www.sciencedirect.com/science/article/pii/S1873506121000544?via%3Dihub	Germany	2021	MYH7	c.2169C>G/R723G	Pathogenic	β-MHC	Sarcomeric	Heterozygous				Sequencing																		iPSC	2D	Human	Male		Patient-derived						2 clones
910	333	Merkulov et al., 2012	https://www.ahajournals.org/doi/pdf/10.1161/CIRCHEARTFAILURE.112.968941?download=true	USA	2012	MYBPC3	KO	Unknown	Myosin binding Protein C	Sarcomeric	Homozygous	0	Endogenous protein	Western Blot		Mouse	SV/129	Male	8-26	Weeks	4-6M		Induced			Wild-type age- and sex-matched	Yes	Yes
911	334	Messer, A. E. et al., 2016	https://www.ncbi.nlm.nih.gov/pmc/articles/PMC4909753/pdf/main.pdf	UK	2016	TNNT2	R92Q	Pathogenic/likely pathogenic	cTnT	Sarcomeric		67				Mouse							Induced			Non-transgenic
912	335	Messer et al., 2017	https://pubmed.ncbi.nlm.nih.gov/28642712/	UK	2016	MYBPC3	R820W	Pathogenic/likely pathogenic	Myosin binding Protein C	Sarcomeric	Homozygous					Cat	Ragdoll	Male and female	1.7-18.6	Years	>12M		Spontaneous			Healthy
913	335	Messer et al., 2017	https://pubmed.ncbi.nlm.nih.gov/28642712/	UK	2016											Cat	Mixed	Male and female	1.7-18.6	Years	>12M		Spontaneous			Healthy	Yes		Yes	Yes	Yes	Yes; shown, not quantified
914	336	Meurs et al., 2005	https://pubmed.ncbi.nlm.nih.gov/16236761/	UK	2005	MYBPC3	A31P		Myosin binding Protein C	Sarcomeric	Heterozygous				PCR	Cat	Maine Coon						Spontaneous			Healthy
915	336	Meurs et al., 2005	https://pubmed.ncbi.nlm.nih.gov/16236761/	UK	2005	MYBPC3	A31P		Myosin binding Protein C	Sarcomeric	Homozygous				PCR	Cat	Maine Coon						Spontaneous			Healthy
916	336	Meurs et al., 2005	https://pubmed.ncbi.nlm.nih.gov/16236761/	UK	2005											Cat	Maine Coon						Spontaneous			Healthy						Yes; shown, not quantified
917	337	Meurs et al., 2007	https://www.sciencedirect.com/science/article/pii/S0888754307000961?via%3Dihub	USA	2007	MYBPC3	R820W	Pathogenic/likely pathogenic	Myosin binding Protein C	Sarcomeric	Heterozygous & homozygous				Sequencing	Cat	Ragdoll	Male and female	0.8-5	Years	>12M		Spontaneous			Healthy
918	338	Meurs et al., 2021	https://doi.org/10.1186/s13023-021-01740-5	USA	2021	ALMS1	G/C variant at A3:92439157	Unknown	ALSS	Non-sarcomeric	Heterozygous & homozygous				Sequencing	Cat	Sphynx	Male and female	1-14	Years	>12M		Spontaneous			Healthy		Yes		Yes; shown, not quantified		Yes; shown, not quantified												Cats were considered to be affected if they had a left ventricular end diastolic wall thickness of at least 0.6 cm for the interventricular septum and/or left ventricular free wall
919	339	Michele et al., 2002	https://www.ahajournals.org/doi/pdf/10.1161/01.RES.0000027530.58419.82?download=true	USA	2002	TPM1	E180G	Pathogenic	Tropomyosin	Sarcomeric	Heterozygous					Mouse	C57BL/6 x SJL		3-4	Months	4-6M		Induced			Non-transgenic	Yes	No					Primary isolated ventricular cardiomyocytes	2D	Mouse		Adult		Transgenic WT human protein
920	339	Michele et al., 2002	https://www.ahajournals.org/doi/pdf/10.1161/01.RES.0000027530.58419.82?download=true	USA	2002	TPM1	E180G	Pathogenic	Tropomyosin	Sarcomeric	Heterozygous					Mouse	C57BL/6 x SJL		10-12	Months	10-12M		Induced			Non-transgenic	Yes	No		No		No												Line 135
921	339	Michele et al., 2002	https://www.ahajournals.org/doi/pdf/10.1161/01.RES.0000027530.58419.82?download=true	USA	2002	TPM1	E180G	Pathogenic	Tropomyosin	Sarcomeric	Heterozygous					Mouse	C57BL/6 x SJL		10-12	Months	10-12M		Induced			Non-transgenic	Yes	No		No		No												Line 160
922	340	Michele, D. E. et al., 2002	https://journals.physiology.org/doi/pdf/10.1152/physiolgenomics.00099.2001	USA	2002	TPM1	A63V	Conflicting	Tropomyosin	Sarcomeric		40-50	Mutant protein	Western Blot		Rat (isolated)	Sprague Dawley	Female															Adult cardiomyocyte	2D	Rat	Female		Engineered	Wild-type	Yes				MUTATION IS INTRODUCED TO THE Myocyte BY AD virus
923	341	Migliore et al., 2022	https://journals.sagepub.com/doi/10.1177/15353702211072453?url_ver=Z39.88-2003&rfr_id=ori:rid:crossref.org&rfr_dat=cr_pub%20%200pubmed	Italy	2022	TNNT2	R92Q	Pathogenic	cTnT	Sarcomeric			Mutant protein	Western Blot	Luciferase assay																		HEK	2D	Human				Non-transgenic
924	342	Mijailovich et al., 2021	https://doi.org/10.1016/j.yjmcc.2021.02.009	USA	2021	TNNC1	L48Q	Unknown	cTnC	Sarcomeric		30	Mutant protein			Mouse							Induced			Wild-type	Yes
925	343	Miller et al., 2001	https://www.sciencedirect.com/science/article/pii/S0021925818463648?via%3Dihub	USA	2000	TNNT2	I79N	Pathogenic	cTnT	Sarcomeric	Heterozygous	34.6-52%	Mutant protein	Immunoblot quantified		Mouse	B6/SJL		2	Months	0-3M		Induced			Transgenic WT human protein	Yes	Yes
926	343	Miller et al., 2001	https://www.sciencedirect.com/science/article/pii/S0021925818463648?via%3Dihub	USA	2000	TNNT2	I79N	Pathogenic	cTnT	Sarcomeric	Heterozygous	34.6-52%	Mutant protein	Immunoblot quantified		Mouse	B6/SJL		2	Months	0-3M	Exercise did not affect survival in all groups of Tg lines	Induced		Exercise	Transgenic WT human protein	Yes
927	344	Miller, G. et al., 2003	https://physoc.onlinelibrary.wiley.com/journal/14697793?journalRedirectCheck=true&url=%2Fcgi%2Fdoi%2F10.1113%2Fjphysiol.2002.031922	UK	2003	MHC	D778G	Pathogenic	β-MHC	Sarcomeric																							Myoblasts	2D	Mouse		5-7 days	Engineered	Wild-type	No				Also non-transfected used; significant differences (since these cells express immature form of myosin)
928	344	Miller, G. et al., 2003	https://physoc.onlinelibrary.wiley.com/journal/14697793?journalRedirectCheck=true&url=%2Fcgi%2Fdoi%2F10.1113%2Fjphysiol.2002.031922	UK	2003	MHC	G741R	Pathogenic/likely pathogenic	β-MHC	Sarcomeric																							Myoblasts	2D	Mouse		5-7 days	Engineered	Wild-type	No				Also non-transfected used; significant differences (since these cells express immature form of myosin)
929	345	Minieri et al., 2003	https://www.embase.com/search/results?subaction=viewrecord&id=L37220734&from=export http://dx.doi.org/10.1023/A:1025542731335	Italy	2003				Delta-sarcoglycan	Non-sarcomeric						Hamster	UMX7.1		90, 150	Days	4-6M		Spontaneous			Healthy age-matched
930	346	Montag et al., 2018	https://www.ncbi.nlm.nih.gov/pmc/articles/PMC5859159/pdf/41598_2018_Article_22936.pdf	Germany	2018	MYH7	R723G	Pathogenic	Myosin heavy chain beta	Sarcomeric	Heterozygous	2.3-9.8%	Mutant mRNA	PCR quantified	Sequencing	Pig	Landrace	Male	1	Days	0-3M	12 Stilborn and the 8 were weak and did not thrive	Induced			Wild-type age- and sex-matched						Yes; shown, not quantified
931	347	Monteir et al., 2016	https://www.ncbi.nlm.nih.gov/pmc/articles/PMC5609478/pdf/nihms906288.pdf	USA	2016	MYBPC3	c.2905+1G>A	Pathogenic	Myosin binding Protein C	Sarcomeric	Homozygous				Sequencing																		ESC-CMs	2D	Human		30, 36, 69 days		Healthy unrelated	Yes	Yes	Yes	Yes
932	347	Monteir et al., 2016	https://www.ncbi.nlm.nih.gov/pmc/articles/PMC5609478/pdf/nihms906288.pdf	USA	2016	MYBPC3	c.2905+1G>A	Pathogenic	Myosin binding Protein C	Sarcomeric	Homozygous				Sequencing																		ESC-CMs	2D	Human		19, 26 days		Healthy unrelated		No		No	adMYBPC3
933	348	Montgomery, D. E. et al., 2001	https://www.embase.com/search/results?subaction=viewrecord&id=L32976137&from=export http://dx.doi.org/10.1111/j.1469-7793.2001.0583c.xd	USA	2001	TNNT2	R92Q	Pathogenic/likely pathogenic	cTnT	Sarcomeric					Sequencing	Mouse
934	348	Montgomery, D. E. et al., 2001	https://www.embase.com/search/results?subaction=viewrecord&id=L32976137&from=export http://dx.doi.org/10.1111/j.1469-7793.2001.0583c.xd	USA	2001	TNNT2	C-terminal truncation	Unknown	cTnT	Sarcomeric					Sequencing	Mouse
935	349	Moore et al., 2013	https://www.ncbi.nlm.nih.gov/pmc/articles/PMC3819192/pdf/nihms454440.pdf	USA	2013	TNNT2	Δ160E	Unknown	cTnT	Sarcomeric	Heterozygous	35	Mutant protein	Western Blot	PCR	Mouse	C57Bl/6		4-6	Months	4-6M					Non-transgenic age-matched		No		Yes; shown, not quantified		Yes; shown, not quantified	Primary isolated ventricular cardiomyocytes	2D	Mouse		Adult		Non-transgenic	Yes
936	349	Moore et al., 2013	https://www.ncbi.nlm.nih.gov/pmc/articles/PMC3819192/pdf/nihms454440.pdf	USA	2013	TNNT2	Δ160E	Unknown	cTnT	Sarcomeric	Heterozygous	35	Mutant protein	Western Blot	PCR	Mouse	C57Bl/6		12	Months	10-12M					Non-transgenic age-matched		No		Yes; described not shown		Yes; described not shown	Primary isolated ventricular cardiomyocytes	2D	Mouse		Adult		Non-transgenic
937	349	Moore et al., 2013	https://www.ncbi.nlm.nih.gov/pmc/articles/PMC3819192/pdf/nihms454440.pdf	USA	2013	TNNT2	Δ160E	Unknown	cTnT	Sarcomeric	Heterozygous	70	Mutant protein	Western Blot	PCR	Mouse	C57Bl/6		4-6	Months	4-6M					Non-transgenic age-matched		No		Yes; shown, not quantified		Yes; shown, not quantified	Primary isolated ventricular cardiomyocytes	2D	Mouse		Adult		Non-transgenic	Yes
938	349	Moore et al., 2013	https://www.ncbi.nlm.nih.gov/pmc/articles/PMC3819192/pdf/nihms454440.pdf	USA	2013	TNNT2	Δ160E	Unknown	cTnT	Sarcomeric	Heterozygous	70	Mutant protein	Western Blot	PCR	Mouse	C57Bl/6		12	Months	10-12M					Non-transgenic age-matched		No		Yes; described not shown		Yes; described not shown	Primary isolated ventricular cardiomyocytes	2D	Mouse		Adult		Non-transgenic
939	350	Moore, R. K. et al., 2014	https://www.ncbi.nlm.nih.gov/pmc/articles/PMC4761439/pdf/nihms664684.pdf	USA	2014	TNNT2	Δ160E	Pathogenic/likely pathogenic	cTnT	Sarcomeric		35	Mutant protein	Western Blot quantified	PCR	Mouse	C57/Bl6	Female	20	Weeks	4-6M		Induced			Non-transgenic sex-matched	Yes					Yes; shown, not quantified
940	350	Moore, R. K. et al., 2014	https://www.ncbi.nlm.nih.gov/pmc/articles/PMC4761439/pdf/nihms664684.pdf	USA	2014	TNNT2	E163R	Unknown	cTnT	Sarcomeric		50	Mutant protein	Western Blot quantified	PCR	Mouse	C57/Bl6	Female	20	Weeks	4-6M		Induced			Non-transgenic sex-matched	Yes					Yes; shown, not quantified
941	E	Mosqueira et al., 2018	https://www.ncbi.nlm.nih.gov/pmc/articles/PMC6234851/
942	351	Mosqueira et al., 2018	https://www.ncbi.nlm.nih.gov/pmc/articles/PMC6234851/pdf/ehy249.pdf	UK	2018	MYH7	R453C	Pathogenic	Myosin heavy chain beta	Sarcomeric	Heterozygous				Sequencing																		iPSC- and ESC-CMs	2D	Human	Male	15-30 days	Engineered	Isogenic sex- and age-matched		Yes	Yes	Yes
943	351	Mosqueira et al., 2018	https://www.ncbi.nlm.nih.gov/pmc/articles/PMC6234851/pdf/ehy249.pdf	UK	2018	MYH7	R453C	Pathogenic	Myosin heavy chain beta	Sarcomeric	Heterozygous				Sequencing																		iPSC- and ESC-CMs	3D	Human	Male	15-30 days	Engineered	Isogenic sex- and age-matched	No
944	351	Mosqueira et al., 2018	https://www.ncbi.nlm.nih.gov/pmc/articles/PMC6234851/pdf/ehy249.pdf	UK	2018	MYH7	R453C	Pathogenic	Myosin heavy chain beta	Sarcomeric	Homozygous				Sequencing																		iPSC- and ESC-CMs	2D	Human	Male	15-30 days	Engineered	Isogenic sex- and age-matched		Yes	Yes	Yes
945	351	Mosqueira et al., 2018	https://www.ncbi.nlm.nih.gov/pmc/articles/PMC6234851/pdf/ehy249.pdf	UK	2018	MYH7	R453C	Pathogenic	Myosin heavy chain beta	Sarcomeric	Homozygous				Sequencing																		iPSC- and ESC-CMs	3D	Human	Male	15-30 days	Engineered	Isogenic sex- and age-matched	No
946	E	Mosqueira et al., 2019	internal-pdf://0213235167/mps-02-00083.pdf
947	352	Musicante et al., 2022	https://www.sciencedirect.com/science/article/pii/S0167527322006647?via%3Dihub	USA	2022	NOS3	KO	Unknown	eNOS	Non-sarcomeric	Homozygous					Mouse	C57BL/6J	Male	13-15	Months	>12M		Induced			Wild-type sex-matched			Yes	Yes
948	353	Muthu, P. et al., 2010	https://www.embase.com/search/results?subaction=viewrecord&id=L50723041&from=export http://dx.doi.org/10.1016/j.yjmcc.2009.11.004 https://www.ncbi.nlm.nih.gov/pmc/articles/PMC2854267/pdf/nihms-160243.pdf	USA	2009	MYL2	D166V	Likely pathogenic	RLC	Sarcomeric		95	Mutant protein	Western Blot quantified		Mouse			6-7	Months	7-9M		Induced			Transgenic WT protein
949	354	Muthu, P. et al., 2011	https://faseb.onlinelibrary.wiley.com/doi/pdfdirect/10.1096/fj.11-191973?download=true	USA	2011	MYL3	Δ43	Unknown	ELC	Sarcomeric		35-44	Mutant protein	Western Blot		Mouse	B6SJL/F1	Male	10-12	Months	10-12M		Induced			Transgenic WT protein age- and sex-matched		Yes		No		No
950	354	Muthu, P. et al., 2011	https://faseb.onlinelibrary.wiley.com/doi/pdfdirect/10.1096/fj.11-191973?download=true	USA	2011	MYL3	A57G	Conflicting	ELC	Sarcomeric		55/75/80	Mutant protein	Western Blot		Mouse	B6SJL/F1	Male	7 or 10-12	Months	7-9M		Induced			Transgenic WT protein age- and sex-matched		No		Yes; shown, not quantified		Yes; shown, not quantified
951	355	Muthu et al., 2012	https://www.embase.com/search/results?subaction=viewrecord&id=L365911361&from=export http://dx.doi.org/10.1111/j.1582-4934.2011.01371.x https://www.ncbi.nlm.nih.gov/pmc/articles/PMC3193868/pdf/jcmm0016-0911.pdf	USA	2012	MYL2	D166V	Likely pathogenic	Myosin Light Chain 2	Sarcomeric	Homozygous	95	Mutant protein			Mouse			6	Months	4-6M		Induced			Transgenic WT human protein	Yes			No		No
952	356	Muthuchamy et al., 1999	https://www.ahajournals.org/doi/pdf/10.1161/01.RES.85.1.47?download=true	USA	1999	TPM1	D175N	Pathogenic	Tropomyosin	Sarcomeric		30-40	Mutant protein	Immunoblot	Sequencing	Mouse	FVB/N	Male	20	Weeks	4-6M		Induced			Non-transgenic age-matched	Yes	No	Yes	Yes; shown, not quantified		Yes; shown, not quantified
953	356	Muthuchamy et al., 1999	https://www.ahajournals.org/doi/pdf/10.1161/01.RES.85.1.47?download=true	USA	1999	TPM1	D175N	Pathogenic	Tropomyosin	Sarcomeric		30-40	Mutant protein	Immunoblot	Sequencing	Mouse	FVB/N	Male	20	Weeks	4-6M	No increased mortality of alpha TPM 175TG mice as a consequence of increased exercise.	Induced		Exercise	Non-transgenic age-matched				Yes; described not shown		Yes; described not shown
954	357	Nagueh et al., 2000	https://www.ahajournals.org/doi/pdf/10.1161/01.CIR.102.12.1346?download=true	USA	2000	MHC	R403Q	Pathogenic	β-MHC	Sarcomeric						Rabbit		Male and female					Induced			Transgenic WT human protein	No	Yes
955	358	Nagueh et al., 2004	https://www.ncbi.nlm.nih.gov/pmc/articles/PMC2768620/pdf/nihms113921.pdf	USA	2004	MHC	R403Q	Pathogenic	β-MHC	Sarcomeric						Rabbit		Male and female	1-6	Months	>12M		Induced			Non-transgenic age- and sex-matched	Yes	No	No	No		Yes
956	358	Nagueh et al., 2004	https://www.ncbi.nlm.nih.gov/pmc/articles/PMC2768620/pdf/nihms113921.pdf	USA	2004	MHC	R403Q	Pathogenic	β-MHC	Sarcomeric						Rabbit		Male and female	7-18	Months	>12M		Induced			Non-transgenic age- and sex-matched	Yes	Yes	Yes	Yes		Yes
957	358	Nagueh et al., 2004	https://www.ncbi.nlm.nih.gov/pmc/articles/PMC2768620/pdf/nihms113921.pdf	USA	2004	MHC	R403Q	Pathogenic	β-MHC	Sarcomeric						Rabbit		Male and female	19-30	Months	>12M		Induced			Non-transgenic age- and sex-matched	Yes	Yes	Yes	Yes		Yes
958	358	Nagueh et al., 2004	https://www.ncbi.nlm.nih.gov/pmc/articles/PMC2768620/pdf/nihms113921.pdf	USA	2004	MHC	R403Q	Pathogenic	β-MHC	Sarcomeric						Rabbit		Male and female	>30	Months	>12M		Induced			Non-transgenic age- and sex-matched	Yes	Yes	Yes	Yes		Yes
959	359	Najafi et al., 2015	https://link.springer.com/content/pdf/10.1007/s00424-014-1570-7.pdf	Netherlands	2014	MYBPC3	KI G>A in exon 6	Unknown	Myosin binding Protein C	Sarcomeric	Heterozygous					Mouse	Black Swiss	Male and female	13	Weeks	0-3M		Induced		Exercise	Wild-type	Yes	No					Primary isolated ventricular cardiomyocytes	2D	Mouse		Adult		Wild-type
960	359	Najafi et al., 2015	https://link.springer.com/content/pdf/10.1007/s00424-014-1570-7.pdf	Netherlands	2014	MYBPC3	KI G>A in exon 6	Unknown	Myosin binding Protein C	Sarcomeric	Heterozygous					Mouse	Black Swiss	Male	13	Weeks	0-3M		Induced		Exercise	Diseased without secondary disease hit age- and sex-matched	No	No
961	359	Najafi et al., 2015	https://link.springer.com/content/pdf/10.1007/s00424-014-1570-7.pdf	Netherlands	2014	MYBPC3	KI G>A in exon 6	Unknown	Myosin binding Protein C	Sarcomeric	Heterozygous					Mouse	Black Swiss	Female	13	Weeks	0-3M		Induced		Exercise	Diseased without secondary disease hit age- and sex-matched	Yes	Yes
962	359	Najafi et al., 2015	https://link.springer.com/content/pdf/10.1007/s00424-014-1570-7.pdf	Netherlands	2014	MYBPC3	KI G>A in exon 6	Unknown	Myosin binding Protein C	Sarcomeric	Heterozygous					Mouse	Black Swiss	Male	13	Weeks	0-3M		Induced			Diseased female age-matched
963	359	Najafi et al., 2015	https://link.springer.com/content/pdf/10.1007/s00424-014-1570-7.pdf	Netherlands	2014	MYBPC3	KI G>A in exon 6	Unknown	Myosin binding Protein C	Sarcomeric	Heterozygous					Mouse	Black Swiss	Male	13	Weeks	0-3M		Induced		Exercise	Diseased male age-matched
964	360	Najafi, A. et al., 2016	https://academic.oup.com/cardiovascres/article/110/2/200/1744681?login=true	Netherlands	2016	MYBPC3	KI	Unknown	Myosin binding Protein C	Sarcomeric	Heterozygous					Mouse	Black Swiss	Male and female	13	Weeks	0-3M		Induced			Wild-type							Primary isolated ventricular cardiomyocytes	2D	Mouse				Wild-type	No
965	360	Najafi, A. et al., 2016	https://academic.oup.com/cardiovascres/article/110/2/200/1744681?login=true	Netherlands	2016	MYBPC3	KI	Unknown	Myosin binding Protein C	Sarcomeric	Homozygous					Mouse	Black Swiss	Male and female	13	Weeks	0-3M		Induced			Wild-type							Primary isolated ventricular cardiomyocytes	2D	Mouse				Wild-type	No
966	361	Nakamura et al., 1992	https://www.jstage.jst.go.jp/article/circj1960/56/5/56_5_441/_article	Japan	1992											Rat	WKY/NCrj	Male	14-18	Weeks	4-6M		Spontaneous			Healthy sex-matched		Yes																Ventricular septal defect & pulmonary valve dysplasia
967	361	Nakamura et al., 1992	https://www.jstage.jst.go.jp/article/circj1960/56/5/56_5_441/_article	Japan	1992											Rat	WKY/NCrj	Male	14-18	Weeks	4-6M		Spontaneous			Healthy sex-matched		No																No anomaly
968	E	Nakagama et al., 2020	https://www.ncbi.nlm.nih.gov/pmc/articles/PMC7057116/pdf/MGG3-8-e1107.pdf
969	362	Nebigil et al., 2003	https://www.ahajournals.org/doi/pdf/10.1161/01.CIR.0000074224.57016.01?download=true	France	2003				Gq-coupled 5-HT2B receptor	Non-sarcomeric					Southern blot	Mouse	CD1	Male	12	Weeks	0-3M	TG mice were recovered at mendelian frequency and surived to adulthood.	Induced			Non-transgenic age- and sex-matched		Yes		No			Primary isolated ventricular cardiomyocytes	2D	Mouse				Non-transgenic		Yes
970	363	Nguyen et al., 2007	https://www.sciencedirect.com/science/article/pii/S0167527306009879?via%3Dihub	Australia	2007	TNNI3	G203S	Pathogenic	cTnI	Sarcomeric						Mouse		Male	12-14	Weeks	0-3M		Induced		Exercise	Diseased without secondary disease hit age- and sex-matched		No
971	364	Nie et al., 2023	https://www.nature.com/articles/s41434-023-00384-3	China	2023	MYBPC3	W1098x	Pathogenic	Myosin binding Protein C	Sarcomeric	Heterozygous				Sequencing	Rat		Male	6	Months	4-6M		Induced			Wild-type		No
972	364	Nie et al., 2023	https://www.nature.com/articles/s41434-023-00384-3	China	2023	MYBPC3	W1098x	Pathogenic	Myosin binding Protein C	Sarcomeric	Homozygous	0	Endogenous protein	Western Blot	Sequencing	Rat		Male	6	Months	4-6M		Induced			Wild-type	Yes	Yes		Yes
973	365	Novo Matos et al., 2020	https://doi.org/10.1038/s41598-020-76809-5	UK	2020											Cat							Spontaneous			Healthy				Yes; shown, not quantified		Yes; shown, not quantified
974	366	Oberst et al., 1998	https://www.embase.com/search/results?subaction=viewrecord&id=L28492216&from=export http://dx.doi.org/10.1172/JCI4088 https://www.ncbi.nlm.nih.gov/pmc/articles/PMC508999/pdf/1021498.pdf	USA	1998	TNNT2	R92Q	Pathogenic/likely pathogenic	cTnT	Sarcomeric		2-9	Mutant protein	Western Blot quantified	PCR	Mouse	ICR/B6C3F1	Male and female	3	Months	0-3M		Induced			Littermates age-matched	Yes	No		Yes; shown, not quantified		Yes
975	366	Oberst et al., 1998	https://www.embase.com/search/results?subaction=viewrecord&id=L28492216&from=export http://dx.doi.org/10.1172/JCI4088 https://www.ncbi.nlm.nih.gov/pmc/articles/PMC508999/pdf/1021498.pdf	USA	1998	TNNT2	R92Q	Pathogenic/likely pathogenic	cTnT	Sarcomeric		2-9	Mutant protein	Western Blot quantified	PCR	Mouse	ICR/B6C3F1	Male and female	3	Months	0-3M		Induced			Transgenic WT human protein	Yes	No		Yes; shown, not quantified		Yes
976	367	Ohsawa et al., 2004	https://watermark.silverchair.com/ddh014.pdf?token=AQECAHi208BE49Ooan9kkhW_Ercy7Dm3ZL_9Cf3qfKAc485ysgAAArMwggKvBgkqhkiG9w0BBwagggKgMIICnAIBADCCApUGCSqGSIb3DQEHATAeBglghkgBZQMEAS4wEQQMr2EHZQ_oYqibGgpzAgEQgIICZkJSHTEvPWvN9zokdk4gwNxwu4TcxSjmlfEPUDByFXZM486jDJb9UwO_z3jTdXL5KZZJnqO7eL5r7AuFzlyIr5xdm6un0zbAnUcYZzOw1-d2WPj1U8jPbEsxOFleWkRvIzk1qVAY4_lFSuaGqIGRtbmRh9QABC8h91HB7wc7LiBtrLmGjVHiC_cW8PsE3cd_…	Japan	2003	CAV3	P104L	Unknown	Caveolin-3	Non-sarcomeric			Mutant protein	Immunoblot quantified	PCR	Mouse			4,12,24,36	Weeks	0-3M		Induced			Littermates		Yes	Yes
977	368	Ojala et al., 2016	https://www.ncbi.nlm.nih.gov/pmc/articles/PMC4707351/pdf/SCI2016-1684792.pdf	Finland	2016	MYBPC3	Q1061X	Pathogenic	Myosin binding Protein C	Sarcomeric				Western Blot	PCR																		iPSC-CMs	2D	Human	Male and female	wk1, 3, 6	Patient-derived	Healthy unrelated		Yes	Yes
978	368	Ojala et al., 2016	https://www.ncbi.nlm.nih.gov/pmc/articles/PMC4707351/pdf/SCI2016-1684792.pdf	Finland	2016	MYBPC3	Q1061X	Pathogenic	Myosin binding Protein C	Sarcomeric				Western Blot	PCR																		iPSC-CMs	2D	Human	Male and female		Patient-derived	Healthy unrelated	Yes
979	368	Ojala et al., 2016	https://www.ncbi.nlm.nih.gov/pmc/articles/PMC4707351/pdf/SCI2016-1684792.pdf	Finland	2016	TPM1	D175N	Pathogenic	Tropomyosin	Sarcomeric				Western Blot	PCR																		iPSC-CMs	2D	Human	Male and female		Patient-derived	Healthy unrelated	Yes
980	368	Ojala et al., 2016	https://www.ncbi.nlm.nih.gov/pmc/articles/PMC4707351/pdf/SCI2016-1684792.pdf	Finland	2016	TPM1	D175N	Pathogenic	Tropomyosin	Sarcomeric				Western Blot	PCR																		iPSC-CMs	2D	Human	Male and female	wk1	Patient-derived	Healthy unrelated		No	No
981	368	Ojala et al., 2016	https://www.ncbi.nlm.nih.gov/pmc/articles/PMC4707351/pdf/SCI2016-1684792.pdf	Finland	2016	TPM1	D175N	Pathogenic	Tropomyosin	Sarcomeric				Western Blot	PCR																		iPSC-CMs	2D	Human	Male and female	wk3	Patient-derived	Healthy unrelated		Yes	No
982	368	Ojala et al., 2016	https://www.ncbi.nlm.nih.gov/pmc/articles/PMC4707351/pdf/SCI2016-1684792.pdf	Finland	2016	TPM1	D175N	Pathogenic	Tropomyosin	Sarcomeric				Western Blot	PCR																		iPSC-CMs	2D	Human	Male and female	wk6	Patient-derived	Healthy unrelated		No	No
983	369	Okamoto et al., 2020	https://www.ncbi.nlm.nih.gov/pmc/articles/PMC7553298/pdf/pone.0240129.pdf	Japan	2020	GJB4	KO		Gap Junction Protein, Beta 4 (Connexin 30.3)	Non-sarcomeric	Homozygous					Zebrafish			5	dpf	0-3M		Induced			Wild-type
984	369	Okamoto et al., 2020	https://www.ncbi.nlm.nih.gov/pmc/articles/PMC7553298/pdf/pone.0240129.pdf	Japan	2020	GJB4	E204A	Benign	Gap Junction Protein, Beta 4 (Connexin 30.3)	Non-sarcomeric																							iPSC-CMs	2D	human	Female	20	Patient-derived	Healthy unrelated
985	370	Okazaki, Y. et al., 1996	https://www.nature.com/articles/ng0596-87.pdf	Japan	1996											Hamster	BIO 14.6		60	Days	0-3M		Spontaneous
986	370	Okazaki, Y. et al., 1996	https://www.nature.com/articles/ng0596-87.pdf	Japan	1996											Hamster	BIO 14.6		90	Days	0-3M		Spontaneous
987	370	Okazaki, Y. et al., 1996	https://www.nature.com/articles/ng0596-87.pdf	Japan	1996											Hamster	BIO 14.6/ACN		60	Days	0-3M		Spontaneous
988	370	Okazaki, Y. et al., 1996	https://www.nature.com/articles/ng0596-87.pdf	Japan	1996											Hamster	BIO 14.6/ACN		90	Days	0-3M		Spontaneous
989	371	Okuda, S. et al., 2018	https://www.sciencedirect.com/science/article/pii/S0006291X18302109?via%3Dihub	Japan	2018	TNNT2	Δ160E (ΔE160)	Pathogenic/likely pathogenic	cTnT	Sarcomeric						Mouse			20-24	Weeks	4-6M		Induced			Non-transgenic	Yes				Yes, after stimulation
990	372	Oldt et al., 2020	https://www.ingentaconnect.com/content/aalas/cm/2020/00000070/00000005/art00006;jsessionid=4dtqfim5sig5a.x-ic-live-02	USA	2020	MYBPC3	chr14: 18690553 to 18690755		Myosin binding Protein C	Sarcomeric	Heterozygous & homozygous				Sequencing	Monkey	Macaca mulatta						Spontaneous																					Hypertrophy part of inclusion criteria. Correlation between MYBPC3 and LVH also significant in heterozygous and homozygous animals when neither ancestry information nor Chinese animals were considered. Not significant for TPM1, TNNT2, and MYH7.
991	373	Olsson et al., 2001	https://journals.physiology.org/doi/pdf/10.1152/ajpheart.2001.280.3.H1136	USA	2001	α-MHC	R403Q + deletion of 59aa	Pathogenic	Alpha myosin heavy chain	Sarcomeric	Heterozygous	10-12	Mutant protein		PCR	Mouse	C57/Bl6	Male	4	Months	4-6M		Induced			Littermates age- and sex-matched	Yes	Yes
992	373	Olsson et al., 2001	https://journals.physiology.org/doi/pdf/10.1152/ajpheart.2001.280.3.H1136	USA	2001	α-MHC	R403Q + deletion of 59aa	Pathogenic	Alpha myosin heavy chain	Sarcomeric	Heterozygous	10-12	Mutant protein		PCR	Mouse	C57/Bl6	Female	4	Months	4-6M		Induced			Littermates age- and sex-matched	No	Yes
993	373	Olsson et al., 2001	https://journals.physiology.org/doi/pdf/10.1152/ajpheart.2001.280.3.H1136	USA	2001	α-MHC	R403Q + deletion of 59aa	Pathogenic	Alpha myosin heavy chain	Sarcomeric	Heterozygous	10-12	Mutant protein		PCR	Mouse	C57/Bl6	Male	10	Months	10-12M		Induced			Littermates age- and sex-matched	No	No
994	373	Olsson et al., 2001	https://journals.physiology.org/doi/pdf/10.1152/ajpheart.2001.280.3.H1136	USA	2001	α-MHC	R403Q + deletion of 59aa	Pathogenic	Alpha myosin heavy chain	Sarcomeric	Heterozygous	10-12	Mutant protein		PCR	Mouse	C57/Bl6	Female	10	Months	10-12M		Induced			Littermates age- and sex-matched	Yes	Yes
995	374	Olsson et al., 2004	https://www.ahajournals.org/doi/pdf/10.1161/01.RES.0000111521.40760.18?download=true	USA	2004	α-MHC	R403Q + deletion of 468-527	Pathogenic	Alpha myosin heavy chain	Sarcomeric		10	Mutant protein	Western Blot quantified		Mouse		Male	5;12	Months	4-6M		Induced			Littermates age- and sex-matched	Yes					Yes; shown, not quantified	Primary isolated ventricular cardiomyocytes	2D	Mouse				Wild-type	Yes	No
996	375	Ontiveros et al., 2018	https://www.embase.com/search/results?subaction=viewrecord&id=L625994648&from=export http://dx.doi.org/10.1177/1098612X18816460	USA	2019	MYBPC3	A31P	Unknown	Myosin binding Protein C	Sarcomeric					Sequencing	Cat	Mixed						Spontaneous			Healthy
997	376	Osborn et al., 2021	https://www.sciencedirect.com/science/article/pii/S1098360021024473?via%3Dihub	UK/Australia/Sweden	2020	cmlc1	A57D [c.170C>A]	Unknown	ELC	Sarcomeric	Homozygous				PCR	Zebrafish	AB x Tup LF		48	hpf	0-3M		Induced			Control morpholino																		Human analogue: MYL3
998	376	Osborn et al., 2021	https://www.sciencedirect.com/science/article/pii/S1098360021024473?via%3Dihub	UK/Australia/Sweden	2020	cmlc1	E36x [c.106G>T]	Unknown	ELC	Sarcomeric	Homozygous				PCR	Zebrafish	AB x Tup LF		48	hpf	0-3M		Induced			Control morpholino
999	376	Osborn et al., 2021	https://www.sciencedirect.com/science/article/pii/S1098360021024473?via%3Dihub	UK/Australia/Sweden	2020	cmlc1	c.482-1G>A	Unknown	ELC	Sarcomeric	Homozygous	76-77	Mutant mRNA	PCR quantified	PCR	Zebrafish	AB x Tup LF		48	hpf	0-3M		Induced			Control morpholino
1000	377	Ozawa et al., 2021	https://avmajournals.avma.org/view/journals/javma/259/7/javma.259.7.764.xml	USA	2021											Rabbit	Mixed	Male and female				Only 6 animals were alive at the time of follow-up. 26 animals died and 21 were euthanized	Spontaneous					Yes		Yes; described not shown	Yes
1001	378	Pal et al., 2021	https://www.ahajournals.org/doi/10.1161/JAHA.121.021768?url_ver=Z39.88-2003&rfr_id=ori:rid:crossref.org&rfr_dat=cr_pub%20%200pubmed	USA	2021	MYBPC3	KO	Unknown	Myosin binding Protein C	Sarcomeric	Homozygous					Mouse	C57Bl/6J	Male and female	2,7 and 180	Days	0-3M		Induced			Wild-type
1002	378	Pal et al., 2021	https://www.ahajournals.org/doi/10.1161/JAHA.121.021768?url_ver=Z39.88-2003&rfr_id=ori:rid:crossref.org&rfr_dat=cr_pub%20%200pubmed	USA	2021	MYBPC3	KO	Unknown	Myosin binding Protein C	Sarcomeric	Homozygous					Mouse	C57Bl/6J	Male and female	25	Days	0-3M		Induced			Wild-type		Yes	Yes
1003	378	Pal et al., 2021	https://www.ahajournals.org/doi/10.1161/JAHA.121.021768?url_ver=Z39.88-2003&rfr_id=ori:rid:crossref.org&rfr_dat=cr_pub%20%200pubmed	USA	2021	MYBPC3/p53	KO	Unknown	Myosin binding Protein C/p53	Sarcomeric/non-sarcomeric	Homozygous/heterozygous					Mouse	C57Bl/6J		7 and 25	Days	0-3M		Induced			Wild-type
1004	378	Pal et al., 2021	https://www.ahajournals.org/doi/10.1161/JAHA.121.021768?url_ver=Z39.88-2003&rfr_id=ori:rid:crossref.org&rfr_dat=cr_pub%20%200pubmed	USA	2021	TNNT2	I79N	Pathogenic	cTnT	Sarcomeric						Mouse	C57Bl/6J		7	Days	0-3M		Induced			Wild-type		no
1005	379	Palmer et al., 2004	https://journals.physiology.org/doi/pdf/10.1152/ajpheart.01015.2003	USA	2004	α-MHC	R403Q	Pathogenic	Alpha myosin heavy chain	Sarcomeric	Heterozygous			Western Blot		Mouse		Male	6-20	Weeks	0-3M		Induced			Littermates sex-matched		No		Yes; shown, not quantified		Yes; shown, not quantified
1006	379	Palmer et al., 2004	https://journals.physiology.org/doi/pdf/10.1152/ajpheart.01015.2003	USA	2004	α-MHC	R453C	Pathogenic	Alpha myosin heavy chain	Sarcomeric	Heterozygous			Western Blot		Mouse		Male	6-20	Weeks	0-3M		Induced			Littermates sex-matched		No		Yes; shown, not quantified		Yes; shown, not quantified
1007	380	Palmer et al., 2008	https://www.embase.com/search/results?subaction=viewrecord&id=L351490624&from=export http://dx.doi.org/10.1152/ajpheart.00644.2007 http://ajpheart.physiology.org/cgi/reprint/294/4/H1939 https://journals.physiology.org/doi/pdf/10.1152/ajpheart.00644.2007	USA	2008	α-MHC	R403Q	Pathogenic	Alpha myosin heavy chain	Sarcomeric	Heterozygous			Western Blot		Mouse	129SvEv	Male	7-40	Weeks	4-6M		Induced			Littermates age- and sex-matched	No	Yes
1008	380	Palmer et al., 2008	https://www.embase.com/search/results?subaction=viewrecord&id=L351490624&from=export http://dx.doi.org/10.1152/ajpheart.00644.2007 http://ajpheart.physiology.org/cgi/reprint/294/4/H1939 https://journals.physiology.org/doi/pdf/10.1152/ajpheart.00644.2007	USA	2008	α-MHC	R403Q	Pathogenic	Alpha myosin heavy chain	Sarcomeric	Heterozygous			Western Blot		Mouse	129SvEv	Male	7-40	Weeks	4-6M		Induced		Other	Littermates age- and sex-matched	No	No
1009	380	Palmer et al., 2008	https://www.embase.com/search/results?subaction=viewrecord&id=L351490624&from=export http://dx.doi.org/10.1152/ajpheart.00644.2007 http://ajpheart.physiology.org/cgi/reprint/294/4/H1939 https://journals.physiology.org/doi/pdf/10.1152/ajpheart.00644.2007	USA	2008	α-MHC	R403Q	Pathogenic	Alpha myosin heavy chain	Sarcomeric	Heterozygous			Western Blot		Mouse	129SvEv	Female	7-40	Weeks	4-6M		Induced			Littermates age- and sex-matched	No	No
1010	380	Palmer et al., 2008	https://www.embase.com/search/results?subaction=viewrecord&id=L351490624&from=export http://dx.doi.org/10.1152/ajpheart.00644.2007 http://ajpheart.physiology.org/cgi/reprint/294/4/H1939 https://journals.physiology.org/doi/pdf/10.1152/ajpheart.00644.2007	USA	2008	α-MHC	R403Q	Pathogenic	Alpha myosin heavy chain	Sarcomeric	Heterozygous			Western Blot		Mouse	129SvEv	Female	7-40	Weeks	4-6M		Induced		Other	Littermates age- and sex-matched	No	Yes
1011	380	Palmer et al., 2008	https://www.embase.com/search/results?subaction=viewrecord&id=L351490624&from=export http://dx.doi.org/10.1152/ajpheart.00644.2007 http://ajpheart.physiology.org/cgi/reprint/294/4/H1939 https://journals.physiology.org/doi/pdf/10.1152/ajpheart.00644.2007	USA	2008	α-MHC	R403Q	Pathogenic	Alpha myosin heavy chain	Sarcomeric	Heterozygous			Western Blot		Mouse	129SvEv	Female	7-40	Weeks	4-6M		Induced			Diseased male	Yes
1012	E	Passariello et al., 2016	https://www.ncbi.nlm.nih.gov/pmc/articles/PMC4846495/pdf/nihms-768334.pdf
1013	381	Patel et al., 2001	https://www.ncbi.nlm.nih.gov/pmc/articles/PMC2768618/pdf/nihms113931.pdf	USA	2001	MHC	R403Q	Pathogenic	β-MHC	Sarcomeric						Rabbit		Male and female	30 ± 7	Months	>12M		Induced			Littermates age- and sex-matched	Yes	Yes		Yes		Yes												Treatment with simvastatin
1014	382	Payne et al., 2013	https://onlinelibrary.wiley.com/doi/pdfdirect/10.1111/jvim.12215?download=true	UK	2013											Cat	Mixed	Male and female	6.2	Years	>12M		Spontaneous				Yes	Yes			Yes
1015	383	Payne et al., 2015	https://www.sciencedirect.com/science/article/pii/S1760273415000685?via%3Dihub	UK	2015											Cat	Mixed	Male and female	7.0	Years	>12M		Spontaneous
1016	384	Payne et al., 2015	https://www.sciencedirect.com/science/article/pii/S1760273415000685?via%3Dihub	UK	2015											Cat	Mixed	Male and female	Average: 5-7 years: 6-12 months (14.9%), 1-3 years (36.1%), 3-9 years (35.8%)and aged >9 years ( 13.1% )				Spontaneous			Healthy	No	Yes
1017	385	Pellegrino et al., 2017	https://www.embase.com/search/results?subaction=viewrecord&id=L615243259&from=export https://www.ncbi.nlm.nih.gov/pmc/articles/PMC5370540/pdf/cjvr_02_137.pdf	Brazil	2017	MYBPC3	A31P	Unknown	Myosin binding Protein C	Sarcomeric	Heterozygous				Genotyping	Cat	Maine Coon	Male and female	3.00 ± 1.55	Years	>12M		Spontaneous			Healthy age- and sex-matched	No
1018	385	Pellegrino et al., 2017	https://www.embase.com/search/results?subaction=viewrecord&id=L615243259&from=export https://www.ncbi.nlm.nih.gov/pmc/articles/PMC5370540/pdf/cjvr_02_137.pdf	Brazil	2017	MYBPC3	A31P	Unknown	Myosin binding Protein C	Sarcomeric	Homozygous				Genotyping	Cat	Maine Coon	Male and female	2.98 ± 1.66	Years	>12M		Spontaneous			Healthy age- and sex-matched
1019	386	Peña et al., 2010	https://www.ncbi.nlm.nih.gov/pmc/articles/PMC2982190/pdf/nihms245906.pdf	USA	2010	TPM1	E180G	Pathogenic	Tropomyosin	Sarcomeric						Mouse			3	Weeks	0-3M		Induced			Transgenic WT human protein	Yes	No					Primary isolated ventricular cardiomyocytes	2D	Mouse				Transgenic WT human protein
1020	386	Peña et al., 2010	https://www.ncbi.nlm.nih.gov/pmc/articles/PMC2982190/pdf/nihms245906.pdf	USA	2010	TPM1	E180G	Pathogenic	Tropomyosin	Sarcomeric						Mouse			3-4	Months	4-6M		Induced			Transgenic WT human protein	Yes	Yes		Yes
1021	E	Perdomini et al., 2014	https://www.nature.com/articles/nm.3510.pdf
1022	387	Petersen et al., 2002	https://journals.physiology.org/doi/pdf/10.1152/ajpheart.00606.2002	Canada	2002	α-MHC	R403Q + actin-binding deletion in a-MHC	Pathogenic	Alpha myosin heavy chain	Sarcomeric	Heterozygous	10-12%	Mutant protein			Mouse	C57BL/6J	Male	8-35	Weeks	4-6M	Survival - 0% at 12 weeks	Induced			Wild-type age-matched		Yes
1023	387	Petersen et al., 2002	https://journals.physiology.org/doi/pdf/10.1152/ajpheart.00606.2002	Canada	2002	α-MHC	R403Q + actin-binding deletion in a-MHC	Pathogenic	Alpha myosin heavy chain	Sarcomeric	Heterozygous	10-12%	Mutant protein			Mouse	C57BL/6J	Male	11	Months	10-12M	Survival - 100% until 35 weeks	Induced			Wild-type age-matched		Yes		Yes; described not shown
1024	388	Pettinato et al., 2020	https://www.ahajournals.org/doi/10.1161/CIRCULATIONAHA.120.047999	USA	2020	TNNT2	KO	Unknown	cTnT	Sarcomeric	Homozygous				Sequencing																		iPSC-CMs	2D	Human				Isogenic sex- and age-matched		No			Lenti op CMs
1025	388	Pettinato et al., 2020	https://www.ahajournals.org/doi/10.1161/CIRCULATIONAHA.120.047999	USA	2020	TNNT2	R92Q	Pathogenic/likely pathogenic	cTnT	Sarcomeric	Heterozygous				Sequencing																		iPSC-CMs	2D	Human			Engineered	Isogenic sex- and age-matched
1026	388	Pettinato et al., 2020	https://www.ahajournals.org/doi/10.1161/CIRCULATIONAHA.120.047999	USA	2020	TNNT2	R134G	Unknown	cTnT	Sarcomeric	Heterozygous				Sequencing																		iPSC-CMs	2D	Human			Engineered	Isogenic sex- and age-matched
1027	388	Pettinato et al., 2020	https://www.ahajournals.org/doi/10.1161/CIRCULATIONAHA.120.047999	USA	2020	TNNT2	R92Q	Pathogenic/likely pathogenic	cTnT	Sarcomeric	Heterozygous				Sequencing																		iPSC-CMs	2D	Human				Isogenic sex- and age-matched		Yes			Lenti op CMs
1028	388	Pettinato et al., 2020	https://www.ahajournals.org/doi/10.1161/CIRCULATIONAHA.120.047999	USA	2020	TNNT2	R134G	Unknown	cTnT	Sarcomeric	Heterozygous				Sequencing																		iPSC-CMs	2D	Human				Isogenic sex- and age-matched		No			Lenti op CMs
1029	389	Phelan et al., 2016	https://watermark.silverchair.com/ehw160.pdf?token=AQECAHi208BE49Ooan9kkhW_Ercy7Dm3ZL_9Cf3qfKAc485ysgAAAskwggLFBgkqhkiG9w0BBwagggK2MIICsgIBADCCAqsGCSqGSIb3DQEHATAeBglghkgBZQMEAS4wEQQMJsDk6zDejGaCbY6lAgEQgIICfCW6m55868Ax1q7JtVTE18Ry0Wyn67FQpUHsB2mUI6qlMJT5iEiDpWqPdRraCTqaOlMs3muaMd4KWwwNN4yHB0Jxs_D3yztlchsJNFh2fCuGs3e99ytp_bBGjLaLPXFvoofm_sgoaKrPYuoKKoFYgbaiv-HWCA8dMwiLQ1BoPLVCwPmVCr4xzecybo0J7e-7…	Australia	2016	ALPK3	W1264X	Pathogenic	Alpha Kinase 3	Non-sarcomeric	Homozygous	Null			Sequencing																		iPSC-CMs	2D	Human		20 days	Patient-derived	Isogenic			Yes	Yes
1030	389	Phelan et al., 2016	https://watermark.silverchair.com/ehw160.pdf?token=AQECAHi208BE49Ooan9kkhW_Ercy7Dm3ZL_9Cf3qfKAc485ysgAAAskwggLFBgkqhkiG9w0BBwagggK2MIICsgIBADCCAqsGCSqGSIb3DQEHATAeBglghkgBZQMEAS4wEQQMJsDk6zDejGaCbY6lAgEQgIICfCW6m55868Ax1q7JtVTE18Ry0Wyn67FQpUHsB2mUI6qlMJT5iEiDpWqPdRraCTqaOlMs3muaMd4KWwwNN4yHB0Jxs_D3yztlchsJNFh2fCuGs3e99ytp_bBGjLaLPXFvoofm_sgoaKrPYuoKKoFYgbaiv-HWCA8dMwiLQ1BoPLVCwPmVCr4xzecybo0J7e-7…	Australia	2016	ALPK3	W1264X	Pathogenic	Alpha Kinase 3	Non-sarcomeric	Homozygous	Null			Sequencing																		ESC-CMs	2D	Human		20 days	Engineered	Isogenic			Yes	Yes
1031	E	Piech et al., 2002	https://journals.physiology.org/doi/pdf/10.1152/ajpheart.2002.282.1.H219
1032	E	Piguet	https://www.ncbi.nlm.nih.gov/pmc/articles/PMC6094869/pdf/main.pdf
1033	390	Pioner et al., 2016	https://www.ncbi.nlm.nih.gov/pmc/articles/PMC4911495/pdf/main.pdf	Italy	2016	MYH7	E848G	Pathogenic/likely pathogenic	Myosin Heavy chain	Sarcomeric																							iPSC-CMs	2D	Human					Yes	Yes		Yes
1034	390	Pioner et al., 2016	https://www.ncbi.nlm.nih.gov/pmc/articles/PMC4911495/pdf/main.pdf	Italy	2016	MYH7	E848G	Pathogenic/likely pathogenic	Myosin Heavy chain	Sarcomeric																							iPSC-CMs	2D	Human					Yes	Yes		Yes
1035	391	Pioner et al., 2022	https://www.frontiersin.org/journals/physiology/articles/10.3389/fphys.2022.864547/full	Italy	2022	TNNT2	R92Q	Pathogenic	cTnT	Sarcomeric		67	Mutant protein			Mouse	C57BL/6N	Male	6-8	Months	7-9M		Induced			Littermates sex-matched	Yes				Yes, after stimulation
1036	391	Pioner et al., 2022	https://www.frontiersin.org/journals/physiology/articles/10.3389/fphys.2022.864547/full	Italy	2022	TNNT2	E163R	Unknown	cTnT	Sarcomeric		50	Mutant protein			Mouse	C57BL/6N	Male	6-8	Months	7-9M		Induced			Littermates sex-matched	Yes				No after stimulation
1037	392	Pioner et al., 2023	https://www.ahajournals.org/doi/full/10.1161/CIRCRESAHA.122.321956?rfr_dat=cr_pub++0pubmed&url_ver=Z39.88-2003&rfr_id=ori%3Arid%3Acrossref.org	Italy	2023	MYBPC3	E258K	Pathogenic/likely pathogenic	Myosin binding Protein C	Sarcomeric	Heterozygous		Endogenous protein	Western Blot	Sequencing																		iPSC-CMs	2D	Human		14, 30, 45 and 60 days	Patient-derived	Healthy unrelated	Yes				Cells analyzed after 14, 30, 45 and 60 days
1038	392	Pioner et al., 2023	https://www.ahajournals.org/doi/full/10.1161/CIRCRESAHA.122.321956?rfr_dat=cr_pub++0pubmed&url_ver=Z39.88-2003&rfr_id=ori%3Arid%3Acrossref.org	Italy	2023	MYBPC3	E258K	Pathogenic/likely pathogenic	Myosin binding Protein C	Sarcomeric	Heterozygous		Endogenous protein	Western Blot	Sequencing																		iPSC-CMs	3D	Human		Day 50 post differentiation	Patient-derived	Isogenic	No				Day 50 post differentiation
1039	392	Pioner et al., 2023	https://www.ahajournals.org/doi/full/10.1161/CIRCRESAHA.122.321956?rfr_dat=cr_pub++0pubmed&url_ver=Z39.88-2003&rfr_id=ori%3Arid%3Acrossref.org	Italy	2023	MYBPC3	E258K	Pathogenic/likely pathogenic	Myosin binding Protein C	Sarcomeric	Heterozygous		Endogenous protein	Western Blot	Sequencing																		iPSC-CMs	3D	Human		Day 50 post differentiation	Patient-derived	Healthy unrelated	No
1040	393	Pohlmann et al., 2007	https://www.embase.com/search/results?subaction=viewrecord&id=L350287180&from=export http://dx.doi.org/10.1161/CIRCRESAHA.107.158774 https://www.ahajournals.org/doi/pdf/10.1161/CIRCRESAHA.107.158774?download=true	Germany	2007	MYBPC3	KO	Unknown	Myosin binding Protein C	Sarcomeric	Homozygous			Immunoblot		Mouse	Black Swiss	Male and female	6	Weeks	0-3M		Induced			Wild-type		Yes	Yes				Primary isolated ventricular cardiomyocytes	2D	Mouse				Wild-type	Unclear	Yes
1041	393	Pohlmann et al., 2007	https://www.embase.com/search/results?subaction=viewrecord&id=L350287180&from=export http://dx.doi.org/10.1161/CIRCRESAHA.107.158774 https://www.ahajournals.org/doi/pdf/10.1161/CIRCRESAHA.107.158774?download=true	Germany	2007	MYBPC3	KO	Unknown	Myosin binding Protein C	Sarcomeric	Homozygous			Immunoblot		Mouse	Black Swiss	Male and female	30	Weeks	7-9M		Induced			Wild-type		Yes	Yes				Primary isolated ventricular cardiomyocytes	2D	Mouse				Wild-type	Unclear	Yes
1042	394	Prabhakar et al., 2001	https://www.embase.com/search/results?subaction=viewrecord&id=L32977135&from=export http://dx.doi.org/10.1006/jmcc.2001.1445	USA	2001	TPM1	E180G	Pathogenic	Tropomyosin	Sarcomeric	Heterozygous			Western blot	Sequencing	Mouse	FVB/N		2.5	Months	0-3M	Sponteaneous dead from 4 months, 70% transgenic mice at 5 months, 0% survival/100% dead in 6 months	Induced			Non-transgenic age-matched	Yes	Yes
1043	394	Prabhakar et al., 2001	https://www.embase.com/search/results?subaction=viewrecord&id=L32977135&from=export http://dx.doi.org/10.1006/jmcc.2001.1445	USA	2001	TPM1	E180G	Pathogenic	Tropomyosin	Sarcomeric	Heterozygous			Western blot	Sequencing	Mouse	FVB/N		3	Months	0-3M	Sponteaneous dead from 4 months, 70% transgenic mice at 5 months, 0% survival/100% dead in 6 months	Induced			Non-transgenic age-matched				Yes		Yes; shown, not quantified
1044	394	Prabhakar et al., 2001	https://www.embase.com/search/results?subaction=viewrecord&id=L32977135&from=export http://dx.doi.org/10.1006/jmcc.2001.1445	USA	2001	TPM1	E180G	Pathogenic	Tropomyosin	Sarcomeric	Heterozygous			Western blot	Sequencing	Mouse	FVB/N		4.5	Months	4-6M	Sponteaneous dead from 4 months, 70% transgenic mice at 5 months, 0% survival/100% dead in 6 months	Induced			Non-transgenic age-matched	Yes
1045	395	Prabhakar et al., 2003	https://link.springer.com/article/10.1023/A:1025409227350	USA	2003	TPM1	E180G	Pathogenic	Tropomyosin	Sarcomeric	Heterozygous			Western blot	Sequencing	Mouse	FVB/N		3	Months	0-3M		Induced			Non-transgenic age-matched	Yes	Yes	Yes	Yes		Yes
1046	396	Prajapati et al., 2018	https://journals.biologists.com/dmm/article/11/2/dmm032896/53194/Divergent-effects-of-adrenaline-in-human-induced	Finland	2018	MYBPC3	Q1061X	Pathogenic	Myosin binding Protein C	Sarcomeric	Heterozygous																						iPSC-CMs	2D	Human		40-85 days	Patient-derived	Healthy unrelated	No		Yes
1047	396	Prajapati et al., 2018	https://journals.biologists.com/dmm/article/11/2/dmm032896/53194/Divergent-effects-of-adrenaline-in-human-induced	Finland	2018	TPM1	D175N	Pathogenic	Tropomyosin	Sarcomeric	Heterozygous																						iPSC-CMs	2D	Human		40-85 days	Patient-derived	Healthy unrelated	No		Yes		Pooled line of male and female?
1048	397	Prasad, V. et al., 2013	https://www.ncbi.nlm.nih.gov/pmc/articles/PMC3875869/pdf/fphys-04-00399.pdf	USA	2013	SLC4A3	KO	Unknown	AE3	Non-sarcomeric						Mouse	FVB/N						Induced			Wild-type	No
1049	398	Prasad et al., 2014	https://www.sciencedirect.com/science/article/pii/S002228281400306X?via%3Dihub	USA	2014	PMCA4	KO	Unknown	Plasma membrane Ca2+-ATPases	Non-sarcomeric	Homozygous			Immunoblot quantified		Mouse	FVB/N	Male	4-5	Months	4-6M		Induced			Wild-type age- and sex-matched	No	No
1050	398	Prasad et al., 2014	https://www.sciencedirect.com/science/article/pii/S002228281400306X?via%3Dihub	USA	2014	TPM1	E180G	Pathogenic	Tropomyosin	Sarcomeric	Heterozygous					Mouse	FVB/N	Male	4-5	Months	4-6M		Induced			Wild-type age- and sex-matched	Yes	Yes		Yes; shown, not quantified
1051	398	Prasad et al., 2014	https://www.sciencedirect.com/science/article/pii/S002228281400306X?via%3Dihub	USA	2014	PMCA4 / TPM1	KO/E180G	Unknown	Plasma membrane Ca2+-ATPases / Tropomyosin	Sarcomeric/non-sarcomeric	Double transgenic					Mouse	FVB/N	Male	4-5	Months	4-6M		Induced			Wild-type age- and sex-matched	Yes	No		Yes; shown, not quantified
1052	399	Prestes et al., 2018	https://journals.physiology.org/doi/pdf/10.1152/physiolgenomics.00143.2017	Australia	2018	POLYGENIC									Sequencing	Rat			2	Weeks	0-3M	Euthenized by decapiation	Spontaneous			Healthy age-matched		No																HHR = hypertrophic heart rat; genetic model
1053	399	Prestes et al., 2018	https://journals.physiology.org/doi/pdf/10.1152/physiolgenomics.00143.2018	Australia	2018	POLYGENIC									Sequencing	Rat			4	Weeks	0-3M	Euthenized by a lethal dose of pentobarbitone	Spontaneous			Healthy age-matched		Yes																HHR = hypertrophic heart rat; genetic model
1054	399	Prestes et al., 2018	https://journals.physiology.org/doi/pdf/10.1152/physiolgenomics.00143.2019	Australia	2018	POLYGENIC									Sequencing	Rat			13	Weeks	0-3M	Euthenized by a lethal dose of pentobarbitone	Spontaneous			Healthy age-matched		Yes																HHR = hypertrophic heart rat; genetic model
1055	399	Prestes et al., 2018	https://journals.physiology.org/doi/pdf/10.1152/physiolgenomics.00143.2020	Australia	2018	POLYGENIC									Sequencing	Rat			33	Weeks	7-9M	Euthenized by a lethal dose of pentobarbitone	Spontaneous			Healthy age-matched		Yes																HHR = hypertrophic heart rat; genetic model
1056	399	Prestes et al., 2018	https://journals.physiology.org/doi/pdf/10.1152/physiolgenomics.00143.2021	Australia	2018	POLYGENIC									Sequencing	Rat			50	Weeks	10-12M	Euthenized by a lethal dose of pentobarbitone	Spontaneous			Healthy age-matched		Yes																HHR = hypertrophic heart rat; genetic model
1057	400	Prondzynski et al., 2017	https://www.ncbi.nlm.nih.gov/pmc/articles/PMC5458066/pdf/main.pdf	Germany	2017	MYBPC3	c.1358-1359insC	Unknown	Myosin binding Protein C	Sarcomeric	Heterozygous	~50	Endogenous protein	Western blot quantified	PCR																		iPSC-CMs	2D	Human			Patient-derived	Healthy unrelated		Yes		Yes; shown, not quantified	Pathogenicity not found; exact age of the cells for experiments is not clear
1058	401	Prondzynski et al., 2019	https://www.ncbi.nlm.nih.gov/pmc/articles/PMC6895603/pdf/EMMM-11-e11115.pdf	Germany	2019	ACTN2	T247M	Likely pathogenic	Actinin alpha 2	Sarcomeric	Heterozygous	40%			PCR																		iPSC-CMs	3D	Human	Female	26-30	Patient-derived	Isogenic	Yes	Yes		Yes		healthy unrelated control was used as well
1059	402	Pua et al., 2020	https://www.ahajournals.org/doi/full/10.1161/CIRCGEN.119.002823?rfr_dat=cr_pub++0pubmed&url_ver=Z39.88-2003&rfr_id=ori%3Arid%3Acrossref.org	Singapore	2020	TNNT2	R286H	VUS	cTnT	Sarcomeric	Heterozygous																						iPSC-CMs	2D	Human		30 days	Engineered	Isogenic	No	Yes			Cells measured at day 30
1060	402	Pua et al., 2020	https://www.ahajournals.org/doi/full/10.1161/CIRCGEN.119.002823?rfr_dat=cr_pub++0pubmed&url_ver=Z39.88-2003&rfr_id=ori%3Arid%3Acrossref.org	Singapore	2020	MYH7	R403Q	Pathogenic	β-MHC	Sarcomeric	Heterozygous																						iPSC-CMs	2D	Human		30 days	Engineered	Isogenic	Yes	Yes
1061	403	Purevjav et al., 2012	https://www.ncbi.nlm.nih.gov/pmc/articles/PMC3315208/pdf/dds022.pdf	Japan	2012	MYPN	Y20C	Conflicting	MYPN	Sarcomeric					PCR	Mouse	C57BL/6J x FVB		6	Months	4-6M		Induced			Transgenic WT protein		Yes	Yes	No		No												Also non-transgenic as control. Also WB to confirm mutation
1062	403	Purevjav et al., 2012	https://www.ncbi.nlm.nih.gov/pmc/articles/PMC3315208/pdf/dds022.pdf	Japan	2012	MYPN	Y20C	Conflicting	MYPN	Sarcomeric					PCR	Rat (isolated)	Sprague Dawley		1-2	Days	0-3M												Primary isolated ventricular cardiomyocytes	2D	Rat			Engineered	Wild-type non-transfected				No
1063	404	Qi et al., 2016	https://www.embase.com/search/results?subaction=viewrecord&id=L617113208&from=export https://link.springer.com/content/pdf/10.1007/s11427-016-0025-0.pdf	China	2016	K2	Depletion	Unknown	Kindlin-2	Sarcomeric				Western Blot		Mouse	ICR	Male	6-8	Weeks	0-3M		Induced			Control siRNA		Yes	Yes
1064	405	Qin et al., 2021	https://www.jstage.jst.go.jp/article/ihj/62/1/62_20-351/_article	China	2020	FLNC	A1979T	Conflicting	Filamin C	Non-sarcomeric			Mutant protein	Western Blot	Sequencing																		AC-16	2D	Human			Engineered	Transgenic WT human protein
1065	406	Qiu et al., 2021	https://www.ncbi.nlm.nih.gov/pmc/articles/PMC8715830/	China	2021	MYBPC3	L460fs	Pathogenic	Myosin binding Protein C	Sarcomeric		100	Endogenous protein	Western Blot																			iPSC-CMs	2D	Human		30-40 days	Engineered	Healthy unrelated	No	No	Yes, after stimulation
1066	406	Qiu et al., 2021	https://www.ncbi.nlm.nih.gov/pmc/articles/PMC8715830/	China	2021	MYBPC3	G853fs	Pathogenic	Myosin binding Protein C	Sarcomeric		100	Endogenous protein	Western Blot																			iPSC-CMs	2D	Human		30-40 days	Engineered	Healthy unrelated	No	No	Yes, after stimulation
1067	407	Quick et al., 2017	https://www.ncbi.nlm.nih.gov/pmc/articles/PMC5384575/pdf/main.pdf	USA	2017	JPH2	A405S	Conflicting	Junctophilin-2	Non-sarcomeric	Heterozygous	390	Endogenous protein	Western Blot quantified		Mouse			>8	Weeks	0-3M		Induced			Non-transgenic	No	No	Yes	Yes		Yes	Primary isolated ventricular cardiomyocytes	2D	Mouse				Non-transgenic
1068	408	Raja et al., 2022	https://www.pnas.org/doi/10.1073/pnas.2204174119?url_ver=Z39.88-2003&rfr_id=ori:rid:crossref.org&rfr_dat=cr_pub%20%200pubmed	USA	2022	MYH6	R403Q	Pathogenic	α-MHC	Sarcomeric	Heterozygous					Mouse	129/SvJ x 129SvEv	Male	41	Weeks	10-12M		Induced			Wild-type sex-matched		Yes																MYH7 in humans
1069	408	Raja et al., 2022	https://www.pnas.org/doi/10.1073/pnas.2204174119?url_ver=Z39.88-2003&rfr_id=ori:rid:crossref.org&rfr_dat=cr_pub%20%200pubmed	USA	2022	MYH6	R403Q	Pathogenic	α-MHC	Sarcomeric	Heterozygous					Mouse	129/SvJ x 129SvEv	Male	52-66	Weeks	>12M		Induced			Wild-type sex-matched
1070	408	Raja et al., 2022	https://www.pnas.org/doi/10.1073/pnas.2204174119?url_ver=Z39.88-2003&rfr_id=ori:rid:crossref.org&rfr_dat=cr_pub%20%200pubmed	USA	2022	LPAR1	KO	Unknown	LPAR1	Non-sarcomeric	Homozygous					Mouse	C57/Bl6	Male					Induced			Wild-type sex-matched		No
1071	408	Raja et al., 2022	https://www.pnas.org/doi/10.1073/pnas.2204174119?url_ver=Z39.88-2003&rfr_id=ori:rid:crossref.org&rfr_dat=cr_pub%20%200pubmed	USA	2022	MYH6/LPAR1	R403Q/KO	Unknown	α-MHC/LPAR1	Sarcomeric	Heterozygous & homozygous					Mouse	C57/Bl6 x 129S6/SvEvTac x 129x1/SvJ	Male	43	Weeks	10-12M		Induced			Wild-type sex-matched		No
1072	408	Raja et al., 2022	https://www.pnas.org/doi/10.1073/pnas.2204174119?url_ver=Z39.88-2003&rfr_id=ori:rid:crossref.org&rfr_dat=cr_pub%20%200pubmed	USA	2022	MYH6/LPAR1	R403Q/KO	Unknown	α-MHC/LPAR1	Sarcomeric	Heterozygous & homozygous					Mouse	C57/Bl6 x 129S6/SvEvTac x 129x1/SvJ	Male	52-66	Weeks	>12M		Induced			Wild-type sex-matched
1073	409	Rajamannan et al., 2007	https://www.embase.com/search/results?subaction=viewrecord&id=L46146082&from=export http://dx.doi.org/10.1002/jcb.21049 https://onlinelibrary.wiley.com/doi/pdfdirect/10.1002/jcb.21049?download=true	USA	2006	TIEG	null mice	Unknown	TGFb inducible early gene	Non-sarcomeric	Homozygous				PCR	Mouse		Male	4	Months	4-6M		Induced			Wild-type sex-matched				No
1074	409	Rajamannan et al., 2007	https://www.embase.com/search/results?subaction=viewrecord&id=L46146082&from=export http://dx.doi.org/10.1002/jcb.21049 https://onlinelibrary.wiley.com/doi/pdfdirect/10.1002/jcb.21049?download=true	USA	2006	TIEG	null mice	Unknown	TGFb inducible early gene	Non-sarcomeric	Homozygous				PCR	Mouse		Male	16	Months	>12M		Induced			Wild-type sex-matched		Yes		Yes; shown, not quantified		Yes; shown, not quantified
1075	409	Rajamannan et al., 2007	https://www.embase.com/search/results?subaction=viewrecord&id=L46146082&from=export http://dx.doi.org/10.1002/jcb.21049 https://onlinelibrary.wiley.com/doi/pdfdirect/10.1002/jcb.21049?download=true	USA	2006	TIEG	null mice	Unknown	TGFb inducible early gene	Non-sarcomeric	Homozygous				PCR	Mouse		Female	4	Months	4-6M		Induced			Wild-type sex-matched				No
1076	409	Rajamannan et al., 2007	https://www.embase.com/search/results?subaction=viewrecord&id=L46146082&from=export http://dx.doi.org/10.1002/jcb.21049 https://onlinelibrary.wiley.com/doi/pdfdirect/10.1002/jcb.21049?download=true	USA	2006	TIEG	null mice	Unknown	TGFb inducible early gene	Non-sarcomeric	Homozygous				PCR	Mouse		Female	16	Months	>12M		Induced			Wild-type sex-matched		No		No
1077	410	Rajan et al., 2006	https://journals.physiology.org/doi/pdf/10.1152/physiolgenomics.00072.2006	USA	2006	TPM1	D175N	Pathogenic	Tropomyosin	Sarcomeric						Mouse		Male and female	2.5	Months	0-3M		Induced			Non-transgenic				Yes
1078	410	Rajan et al., 2006	https://journals.physiology.org/doi/pdf/10.1152/physiolgenomics.00072.2006	USA	2006	TPM1	E180G	Pathogenic	Tropomyosin	Sarcomeric						Mouse		Male and female	2.5	Months	0-3M		Induced			Non-transgenic		Yes		Yes
1079	411	Rajan, S. et al., 2013	https://journals.physiology.org/doi/pdf/10.1152/physiolgenomics.00023.2013	USA	2013	TPM1	E180G (Tm180)	Pathogenic	Tropomyosin	Sarcomeric						Mouse			4	Months	4-6M		Induced			Non-transgenic
1080	411	Rajan, S. et al., 2013	https://journals.physiology.org/doi/pdf/10.1152/physiolgenomics.00023.2013	USA	2013	TPM1	E180G (Tm180)	Pathogenic	Tropomyosin	Sarcomeric						Mouse			12	Months	10-12M		Induced			Non-transgenic
1081	411	Rajan, S. et al., 2013	https://journals.physiology.org/doi/pdf/10.1152/physiolgenomics.00023.2013	USA	2013	PLN	KO	Unknown	PLN	Non-sarcomeric						Mouse			4	Months	4-6M		Induced			Non-transgenic
1082	411	Rajan, S. et al., 2013	https://journals.physiology.org/doi/pdf/10.1152/physiolgenomics.00023.2013	USA	2013	PLN	KO	Unknown	PLN	Non-sarcomeric						Mouse			12	Months	10-12M		Induced			Non-transgenic
1083	411	Rajan, S. et al., 2013	https://journals.physiology.org/doi/pdf/10.1152/physiolgenomics.00023.2013	USA	2013	TPM1/PLN	E180G/KO	Unknown	Tropomyosin/PLN	Sarcomeric						Mouse			4	Months	4-6M		Induced			Non-transgenic
1084	411	Rajan, S. et al., 2013	https://journals.physiology.org/doi/pdf/10.1152/physiolgenomics.00023.2013	USA	2013	TPM1/PLN	E180G/KO	Unknown	Tropomyosin/PLN	Sarcomeric						Mouse			12	Months	10-12M		Induced			Non-transgenic
1085	412	Ramachandra et al., 2022	https://academic.oup.com/cardiovascres/article/118/2/517/6168422?login=true	UK	2021	MYBPC3	D389V	VUS	Myosin binding Protein C	Sarcomeric	Heterozygous				Sequencing																		iPSC-CMs	2D	Human		30 days	Patient-derived	Healthy unrelated	Yes	Yes	Yes		Cells measured at day 30
1086	412	Ramachandra et al., 2022	https://academic.oup.com/cardiovascres/article/118/2/517/6168422?login=true	UK	2021	MYH7	R243C	Pathogenic/likely pathogenic	β-MHC	Sarcomeric	Heterozygous				Sequencing																		iPSC-CMs	2D	Human		30 days	Patient-derived	Healthy unrelated	Yes	Yes	Yes
1087	413	Ramirez-Correa et al., 2015	https://journals.physiology.org/doi/pdf/10.1152/japplphysiol.00463.2014	USA	2014	TNNI3	P82S	Benign/Likely benign	cTnI	Sarcomeric	Heterozygous	7.85	Mutant protein	MRM	MRM	Mouse	C57BL6	Male and female	15.2	Months	>12M		Induced			Non-transgenic age-matched	Yes	No
1088	413	Ramirez-Correa et al., 2015	https://journals.physiology.org/doi/pdf/10.1152/japplphysiol.00463.2014	USA	2014	TNNI3	P82S	Benign/Likely benign	cTnI	Sarcomeric	Heterozygous	7.85	Mutant protein	MRM	MRM	Mouse	C57BL6	Male and female	17	Weeks	4-6M		Induced			Non-transgenic age-matched	Yes			No
1089	414	Ramirez-Her et al., 2017	https://journals.sagepub.com/doi/pdf/10.1177/0300985816671378	Mexico	2017											Cat	Persian	Female	13 Years				Spontaneous						Yes; shown, not quantified	Yes; shown, not quantified
1090	415	Rasicci et al., 2021	https://rupress.org/jgp/article/153/7/e202012811/212025/Impact-of-regulatory-light-chain-mutation-K104E-on	USA	2021	MYL2	K104E	VUS	RLC	Sarcomeric		53.4	Mutant protein	SDS Page		Mouse	B6SJLF1/J	Male	19	Months	>12M		Induced			Transgenic WT human protein sex-matched																		Exchanged myosin subfragment
1091	E	Raval et al., 2015	https://www.ncbi.nlm.nih.gov/pmc/articles/PMC4317045/pdf/zbc3121.pdf
1092	416	Reader et al., 2016	https://www.ncbi.nlm.nih.gov/pmc/articles/PMC4825967/pdf/cm2016000162.pdf	USA	2016											Monkey	Macaca mulatta	Male and female	0 to >20	Years	>12M	Average death at 5.2 years (F) and 7.2 years (M) old	Spontaneous	Ageing		Healthy age-matched		Yes	Unclear	No		No
1093	417	Reichart et al., 2023	https://www.nature.com/articles/s41591-022-02190-7	USA	2022	MYH6	R403Q	Pathogenic	α-MHC	Sarcomeric	Heterozygous					Mouse	129SvEv		32	Weeks	7-9M		Induced			Wild-type		Yes																MYH7 in humans
1094	417	Reichart et al., 2023	https://www.nature.com/articles/s41591-022-02190-7	USA	2022	MYH6	R403Q	Pathogenic	α-MHC	Sarcomeric	Heterozygous					Mouse	129SvEv/S4		32	Weeks	7-9M		Induced			Wild-type		Yes		Yes; shown, not quantified
1095	418	Riaz et al., 2022	https://www.ahajournals.org/doi/full/10.1161/CIRCULATIONAHA.121.056265?rfr_dat=cr_pub++0pubmed&url_ver=Z39.88-2003&rfr_id=ori%3Arid%3Acrossref.org	USA	2022	MLP/MYH7	W4R/R723C	Unknown	MLP/β-MHC	Sarcomeric/non-sarcomeric	Double heterozygous		Endogenous protein		Sequencing																		iPSC-CMs	3D	Human	Male	30-35 days	Patient-derived	Healthy unrelated	Yes	Yes		Yes	Also PCR used to confirm mutation; EHT with decellularized porcine myocardium
1096	418	Riaz et al., 2022	https://www.ahajournals.org/doi/full/10.1161/CIRCULATIONAHA.121.056265?rfr_dat=cr_pub++0pubmed&url_ver=Z39.88-2003&rfr_id=ori%3Arid%3Acrossref.org	USA	2022	MLP	W4R	Unknown	MLP	Non-sarcomeric	Heterozygous		Endogenous protein		Sequencing																		iPSC-CMs	3D	Human	Female	30-35 days	Patient-derived	Healthy unrelated	No	No
1097	418	Riaz et al., 2022	https://www.ahajournals.org/doi/full/10.1161/CIRCULATIONAHA.121.056265?rfr_dat=cr_pub++0pubmed&url_ver=Z39.88-2003&rfr_id=ori%3Arid%3Acrossref.org	USA	2022	MYH7	R723C	Pathogenic	β-MHC	Sarcomeric	Heterozygous		Endogenous protein		Sequencing																		iPSC-CMs	3D	Human	Male	30-35 days	Patient-derived	Healthy unrelated	Yes	Yes
1098	419	Rice et al., 2010	https://www.ncbi.nlm.nih.gov/pmc/articles/PMC3016872/pdf/nihms164849.pdf	USA	2009	TNNT2	R92Q	Pathogenic/likely pathogenic	cTnT	Sarcomeric	Heterozygous	67	Mutant protein	Western Blot	PCR	Mouse	C57Bl/6		4-6	Months	4-6M		Induced			Non-transgenic	Yes	No		Yes; shown, not quantified		Yes; shown, not quantified	Primary isolated ventricular cardiomyocytes	2D	Mouse				Non-transgenic	No
1099	419	Rice et al., 2010	https://www.ncbi.nlm.nih.gov/pmc/articles/PMC3016872/pdf/nihms164849.pdf	USA	2009	TNNT2	R92Q	Pathogenic/likely pathogenic	cTnT	Sarcomeric	Double transgenic	67	Mutant protein	Western Blot	PCR	Mouse	C57Bl/6		4-6	Months	4-6M		Induced			Non-transgenic	Yes	No		Yes; shown, not quantified		Yes; shown, not quantified	Primary isolated ventricular cardiomyocytes	2D	Mouse				Non-transgenic	No
1100	419	Rice et al., 2010	https://www.ncbi.nlm.nih.gov/pmc/articles/PMC3016872/pdf/nihms164849.pdf	USA	2009	TNNT2	R92L	Pathogenic	Troponin T	Sarcomeric	Heterozygous	50-60	Mutant protein	Western Blot	PCR	Mouse	C57Bl/6		4-6	Months	4-6M		Induced			Non-transgenic	No	No		No		Yes; shown, not quantified	Primary isolated ventricular cardiomyocytes	2D	Mouse				Non-transgenic	No
1101	419	Rice et al., 2010	https://www.ncbi.nlm.nih.gov/pmc/articles/PMC3016872/pdf/nihms164849.pdf	USA	2009	TNNT2	R92L	Pathogenic	Troponin T	Sarcomeric	Double transgenic	50-60	Mutant protein	Western Blot	PCR	Mouse	C57Bl/6		4-6	Months	4-6M		Induced			Non-transgenic	Yes	No		Yes; shown, not quantified		Yes; shown, not quantified	Primary isolated ventricular cardiomyocytes	2D	Mouse				Non-transgenic	No
1102	420	Riesen, S. C. et al., 2007	https://sat.gstsvs.ch/de/sat/sat-artikel/archiv/2007/022007/prevalence-of-heart-disease-in-symptomatic-cats-an-overview-from-1998-to-2005.html	Switzerland	2006											Cat	Mixed	Male and female	6.1 ± 4.5	Years	>12M		Spontaneous				No
1103	421	Riou et al., 1995	https://watermark.silverchair.com/0000542-199502000-00027.pdf?token=AQECAHi208BE49Ooan9kkhW_Ercy7Dm3ZL_9Cf3qfKAc485ysgAAAvIwggLuBgkqhkiG9w0BBwagggLfMIIC2wIBADCCAtQGCSqGSIb3DQEHATAeBglghkgBZQMEAS4wEQQM_mPeZK7OMqa3CIWmAgEQgIICpULRrKIpG1QacvnntPiN-oMwwKmC0CZC4E7lCQkUC-LxYtyNsrDPQ2XjMLGJaePD_imp0YfJ01AZYjdkJy0hwHgExdlySEBT00vWCt4ko8K43cBA-uDMsLZDZHdH5QhW4deeFhQ83oB8tZQxrJJuBu4OE__QO1nvNJB6N27Tz0hAhDY…	France	1995											Hamster	BIO14.6	Male and female	6	Months	4-6M		Spontaneous			Healthy		Yes	No
1104	422	Ripplinger et al., 2007	https://www.ahajournals.org/doi/pdf/10.1161/CIRCRESAHA.107.161240?download=true	USA	2007	MHC	R403Q	Pathogenic	β-MHC	Sarcomeric						Rabbit		Male and female	24.92±10.7	Months	>12M		Induced			Littermates age- and sex-matched	No	Yes			Yes after stimulation
1105	423	Rixon et al., 2022	https://onlinelibrary.wiley.com/doi/10.1002/ehf2.14234	Norway	2022	MYH6	R403Q	Pathogenic	α-MHC	Sarcomeric	Heterozygous					Mouse	129SvEv	Male	11.8 ± 0.9	Weeks	0-3M		Induced			Littermates sex-matched		No		Yes
1106	424	Rodríguez et al., 2022	https://journals.sagepub.com/doi/full/10.1177/03009858211062631?rfr_dat=cr_pub++0pubmed&url_ver=Z39.88-2003&rfr_id=ori%3Arid%3Acrossref.org	Switzerland	2021											Cat	Mixed	Male and female	8.6 ± 4.1	Years	>12M		Spontaneous			Healthy			Yes; described not shown	Yes; shown, not quantified		Yes; shown, not quantified												Enlarged vesicular nuclei; could be indicative of activation and attempts at hypertrophy
1107	425	Roest et al., 2021	https://www.pnas.org/doi/abs/10.1073/pnas.2025030118?url_ver=Z39.88-2003&rfr_id=ori:rid:crossref.org&rfr_dat=cr_pub%20%200pubmed	USA	2021	MYH7	P710R	Unknown	β-MHC	Sarcomeric	Heterozygous		Endogenous mRNA	PCR quantified	Sequencing																		iPSC-CMs	2D	Human	Male	26-46 days	Engineered	Isogenic		Yes		Yes
1108	426	Ross, S. B. et al., 2017	https://www.sciencedirect.com/science/article/pii/S1873506117300363?via%3Dihub	Australia	2017	MYH7	V698A	Conflicting	β-MHC	Sarcomeric	Heterozygous				Sequencing																		iPSC	2D	Human	Male		Patient-derived						Positive and negative control for immunofluorescence
1109	427	Rowls et al., 2017	https://journals.physiology.org/doi/pdf/10.1152/ajpheart.00244.2017	UK	2017	ACTC1	E99K	Unknown	Actin alpha cardiac muscle 1	Sarcomeric	Heterozygous	50	Mutant protein	Western Blot	PCR	Mouse	C57/Bl6 x CBA/Ca		20-84	Days	0-3M	40% of female mice and 25% of male mice were reported to die at 30-45 days old. Mice aged until ~50 days have a survival of ~75%.	Induced			Non-transgenic age-matched							Primary isolated ventricular cardiomyocytes	2D	Mouse				Non-transgenic
1110	427	Rowls et al., 2017	https://journals.physiology.org/doi/pdf/10.1152/ajpheart.00244.2017	UK	2017	ACTC1	E99K	Unknown	Actin alpha cardiac muscle 1	Sarcomeric	Heterozygous	50	Mutant protein	Western Blot	PCR	Mouse	C57/Bl6 x CBA/Ca		20-45	Days	0-3M	40% of female mice and 25% of male mice were reported to die at 30-45 days old. Mice aged until ~50 days have a survival of ~75%.	Induced			Non-transgenic age-matched
1111	427	Rowls et al., 2017	https://journals.physiology.org/doi/pdf/10.1152/ajpheart.00244.2017	UK	2017	ACTC1	E99K	Unknown	Actin alpha cardiac muscle 1	Sarcomeric	Heterozygous	50	Mutant protein	Western Blot	PCR	Mouse	C57/Bl6 x CBA/Ca	Male and female	30-45	Days	4-6M	40% of female mice and 25% of male mice were reported to die at 30-45 days old. Mice aged until ~50 days have a survival of ~75%.	Induced
1112	427	Rowls et al., 2017	https://journals.physiology.org/doi/pdf/10.1152/ajpheart.00244.2017	UK	2017	ACTC1	E99K	Unknown	Actin alpha cardiac muscle 1	Sarcomeric	Heterozygous	50	Mutant protein	Western Blot	PCR	Mouse	C57/Bl6 x CBA/Ca		8-12	Weeks	0-3M	40% of female mice and 25% of male mice were reported to die at 30-45 days old. Mice aged until ~50 days have a survival of ~75%.	Induced			Non-transgenic age-matched
1113	427	Rowls et al., 2017	https://journals.physiology.org/doi/pdf/10.1152/ajpheart.00244.2017	UK	2017	ACTC1	E99K	Unknown	Actin alpha cardiac muscle 1	Sarcomeric	Heterozygous	50	Mutant protein	Western Blot	PCR	Mouse	C57/Bl6 x CBA/Ca					40% of female mice and 25% of male mice were reported to die at 30-45 days old. Mice aged until ~50 days have a survival of ~75%.	Induced			Non-transgenic age-matched			No	Yes
1114	427	Rowls et al., 2017	https://journals.physiology.org/doi/pdf/10.1152/ajpheart.00244.2017	UK	2017	ACTC1	E99K	Unknown	Actin alpha cardiac muscle 1	Sarcomeric	Heterozygous	50	Mutant protein	Western Blot	PCR	Mouse	C57/Bl6					Mice aged until ~50 days have a survival of ~95%.	Induced			Non-transgenic age-matched			No	No
1115	427	Rowls et al., 2017	https://journals.physiology.org/doi/pdf/10.1152/ajpheart.00244.2017	UK	2017	ACTC1	E99K	Unknown	Actin alpha cardiac muscle 1	Sarcomeric	Heterozygous	50	Mutant protein	Western Blot	PCR	Mouse	CBA/Ca					Mice aged until ~50 days have a survival of ~65%.	Induced			Non-transgenic age-matched
1116	428	Ruan et al., 2007	https://www.ahajournals.org/doi/pdf/10.1161/CIRCULATIONAHA.106.682773?download=true	USA	2006	Ras				Non-sarcomeric						Mouse	C57black	Male and female	10-20+4	Weeks	4-6M		Induced		Other	Wild-type		Yes			No
1117	428	Ruan et al., 2007	https://www.ahajournals.org/doi/pdf/10.1161/CIRCULATIONAHA.106.682773?download=true	USA	2006	Ras				Non-sarcomeric						Mouse	C57black	Female	10-20+4	Weeks	4-6M		Induced		Other	Wild-type sex-matched							Primary isolated ventricular cardiomyocytes	2D	Mouse				Wild-type	No
1118	428	Ruan et al., 2007	https://www.ahajournals.org/doi/pdf/10.1161/CIRCULATIONAHA.106.682773?download=true	USA	2006	Ras				Non-sarcomeric						Mouse	C57black	Male and female	10-20+7-15	Weeks	4-6M		Induced		Other	Wild-type		Yes			Yes
1119	428	Ruan et al., 2007	https://www.ahajournals.org/doi/pdf/10.1161/CIRCULATIONAHA.106.682773?download=true	USA	2006	Ras				Non-sarcomeric						Mouse	C57black	Female	10-20+7-15	Weeks	4-6M		Induced		Other	Wild-type sex-matched							Primary isolated ventricular cardiomyocytes	2D	Mouse				Wild-type	Yes
1120	429	Ruel et al., 1996	https://www.sciencedirect.com/science/article/pii/S0007091217420757	France	1996											Hamster	BIO14.6	Male and female	6	Months	4-6M		Spontaneous			Healthy		Yes	No
1121	430	Ruggiero et al., 2013	https://www.ncbi.nlm.nih.gov/pmc/articles/PMC3527764/pdf/cvs294.pdf	USA	2012	MYOZ2	S48P	Likely pathogenic	Myozenin 2	Non-sarcomeric	Homozygous	12	Mutant protein	Immunoblot quantified	Sequencing	Mouse	FVB	Male and female	16.6	Months	>12M	Mice survived normally up to 2 years.	Induced			Non-transgenic age- and sex-matched	No	Yes	Yes	Yes
1122	430	Ruggiero et al., 2013	https://www.ncbi.nlm.nih.gov/pmc/articles/PMC3527764/pdf/cvs294.pdf	USA	2012	MYOZ2	I246M	Benign/Likely benign	Myozenin 2	Non-sarcomeric	Homozygous	18-23	Mutant protein	Immunoblot quantified	Sequencing	Mouse	FVB	Male and female	12.3	Months	>12M	Mice survived normally up to 2 years.	Induced			Non-transgenic age- and sex-matched	No	Yes	Yes	Yes		Yes
1123	430	Ruggiero et al., 2013	https://www.ncbi.nlm.nih.gov/pmc/articles/PMC3527764/pdf/cvs294.pdf	USA	2012	MYOZ2	KO	Unknown	Myozenin 2	Non-sarcomeric	Homozygous				PCR	Mouse	FVB	Male and female	9.5	Months	10-12M		Induced			Non-transgenic age- and sex-matched		No
1124	430	Ruggiero et al., 2013	https://www.ncbi.nlm.nih.gov/pmc/articles/PMC3527764/pdf/cvs294.pdf	USA	2012	MYOZ2	KO	Unknown	Myozenin 2	Non-sarcomeric	Heterozygous				PCR	Mouse	FVB	Male and female	9.5	Months	10-12M		Induced			Non-transgenic age- and sex-matched		No	No	No
1125	430	Ruggiero et al., 2013	https://www.ncbi.nlm.nih.gov/pmc/articles/PMC3527764/pdf/cvs294.pdf	USA	2012	MYOZ2	KO/I246M	Unknown	Myozenin 2	Non-sarcomeric	Double transgenic	33	Mutant protein	Immunoblot quantified	PCR	Mouse	FVB	Male and female	9.5	Months	10-12M		Induced			Non-transgenic age- and sex-matched		No	Yes	Yes
1126	431	Ruiz et al., 2021	https://www.ahajournals.org/doi/10.1161/JAHA.120.017791?url_ver=Z39.88-2003&rfr_id=ori:rid:crossref.org&rfr_dat=cr_pub%20%200pubmed	Canada	2020	MK2	KO	Unknown	MK2	Non-sarcomeric	Homozygous					Mouse	C57BL/6J x 129/Ola	Male	12	Weeks	0-3M		Induced			Littermates age- and sex-matched	Yes	No		No			Primary isolated ventricular cardiomyocytes	2D	Mouse		12 weeks	Engineered	Wild-type	No
1127	431	Ruiz et al., 2021	https://www.ahajournals.org/doi/10.1161/JAHA.120.017791?url_ver=Z39.88-2003&rfr_id=ori:rid:crossref.org&rfr_dat=cr_pub%20%200pubmed	Canada	2020	MK2	KO	Unknown	MK2	Non-sarcomeric	Homozygous					Mouse	C57BL/6J x 129/Ola	Male	14-20	Weeks	4-6M		Induced	TAC		Littermates age- and sex-matched	No	No		No
1128	431	Ruiz et al., 2021	https://www.ahajournals.org/doi/10.1161/JAHA.120.017791?url_ver=Z39.88-2003&rfr_id=ori:rid:crossref.org&rfr_dat=cr_pub%20%200pubmed	Canada	2020	MK2	KO	Unknown	MK2	Non-sarcomeric	Homozygous					Mouse	C57BL/6J x 129/Ola	Male	<6	Months	4-6M		Induced			Littermates age- and sex-matched	No	No
1129	431	Ruiz et al., 2021	https://www.ahajournals.org/doi/10.1161/JAHA.120.017791?url_ver=Z39.88-2003&rfr_id=ori:rid:crossref.org&rfr_dat=cr_pub%20%200pubmed	Canada	2020	MK2	KO	Unknown	MK2	Non-sarcomeric	Homozygous					Mouse	C57BL/6J x 129/Ola	Male	6-12	Months	7-9M		Induced			Littermates age- and sex-matched	No	No
1130	431	Ruiz et al., 2021	https://www.ahajournals.org/doi/10.1161/JAHA.120.017791?url_ver=Z39.88-2003&rfr_id=ori:rid:crossref.org&rfr_dat=cr_pub%20%200pubmed	Canada	2020	MK2	KO	Unknown	MK2	Non-sarcomeric	Homozygous					Mouse	C57BL/6J x 129/Ola	Male	12-18	Months	>12M		Induced			Littermates age- and sex-matched	Yes	No
1131	431	Ruiz et al., 2021	https://www.ahajournals.org/doi/10.1161/JAHA.120.017791?url_ver=Z39.88-2003&rfr_id=ori:rid:crossref.org&rfr_dat=cr_pub%20%200pubmed	Canada	2020	MK2	KO	Unknown	MK2	Non-sarcomeric	Homozygous					Mouse	C57BL/6J x 129/Ola	Male	18-24	Months	>12M		Induced			Littermates age- and sex-matched	No	No
1132	432	Ryba et al., 2019	https://www.ahajournals.org/doi/pdf/10.1161/CIRCHEARTFAILURE.118.005835?download=true	USA	2019	TPM1	E180G	Pathogenic	Tropomyosin	Sarcomeric	Heterozygous			Western Blot	Genotyping	Mouse	FVB	Male and female	2	Months	0-3M		Induced			Non-transgenic	Yes	Yes	No	Yes
1133	433	Sakai et al., 2018	https://www.jstage.jst.go.jp/article/ihj/59/5/59_17-730/_pdf	Japan	2018																												iPSC-CMs	2D	Human	Male	30 days	Patient-derived	Healthy unrelated		Yes			Idiopatic HCM and no genetic mutation was mentioned for this patient
1134	433	Sakai et al., 2018	https://www.jstage.jst.go.jp/article/ihj/59/5/59_17-730/_pdf	Japan	2018																												iPSC-CMs	2D	Human	Male	45 days	Patient-derived	Healthy unrelated		Yes
1135	433	Sakai et al., 2018	https://www.jstage.jst.go.jp/article/ihj/59/5/59_17-730/_pdf	Japan	2018																												iPSC-CMs	2D	Human	Male	60 days	Patient-derived	Healthy unrelated	Yes	Yes	No
1136	434	Sakamoto et al., 1997	https://www.ncbi.nlm.nih.gov/pmc/articles/PMC28400/pdf/pq013873.pdf	Japan	1997				Delta-sarcoglycan	Non-sarcomeric						Hamster	BIO14.6	Male	4-6	Months	4-6M		Spontaneous			Healthy sex-matched		Yes		Yes; shown, not quantified
1137	434	Sakamoto et al., 1997	https://www.ncbi.nlm.nih.gov/pmc/articles/PMC28400/pdf/pq013873.pdf	Japan	1997				Delta-sarcoglycan	Non-sarcomeric						Hamster	UMX7.1	Male	4-6	Months	4-6M		Spontaneous			Healthy sex-matched		Yes		Yes; shown, not quantified
1138	E	Salami et al., 2020	https://www.liebertpub.com/doi/10.1089/hum.2019.363?url_ver=Z39.88-2003&rfr_id=ori:rid:crossref.org&rfr_dat=cr_pub%20%200pubmed
1139	435	Sampedrano et al., 2006	https://onlinelibrary.wiley.com/doi/abs/10.1111/j.1939-1676.2006.tb00708.x?sid=nlm%3Apubmed	France	2006											Cat	Mixed		7.0 ± 5 years	Years	>12M		Spontaneous			Healthy	Yes	Yes
1140	435	Sampedrano et al., 2006	https://onlinelibrary.wiley.com/doi/abs/10.1111/j.1939-1676.2006.tb00708.x?sid=nlm%3Apubmed	France	2006											Cat	Mixed		13.8 ± 3.8	Years	>12M		Spontaneous			Healthy	Yes	Yes
1141	436	Sanbe et al., 2000	https://www.ahajournals.org/doi/pdf/10.1161/01.RES.87.4.296?download=true	USA	2000	ELC1v	M149V	Unknown	Essential myosin light chain 1 ventricular isoform	Sarcomeric		60%	Mutant protein	Western Blot	Sequencing	Mouse		Male and female	7	Weeks	0-3M		Induced			Non-transgenic sex-matched		No
1142	436	Sanbe et al., 2000	https://www.ahajournals.org/doi/pdf/10.1161/01.RES.87.4.296?download=true	USA	2000	ELC1v	M149V	Unknown	Essential myosin light chain 1 ventricular isoform	Sarcomeric		60%	Mutant protein	Western Blot	Sequencing	Mouse		Male and female	3-4	Months	4-6M		Induced			Non-transgenic sex-matched	Yes
1143	436	Sanbe et al., 2000	https://www.ahajournals.org/doi/pdf/10.1161/01.RES.87.4.296?download=true	USA	2000	ELC1v	M149V	Unknown	Essential myosin light chain 1 ventricular isoform	Sarcomeric		60%	Mutant protein	Western Blot	Sequencing	Mouse		Male and female	25	Weeks	4-6M		Induced			Non-transgenic sex-matched		No				Yes; shown, not quantified
1144	436	Sanbe et al., 2000	https://www.ahajournals.org/doi/pdf/10.1161/01.RES.87.4.296?download=true	USA	2000	ELC1v	M149V	Unknown	Essential myosin light chain 1 ventricular isoform	Sarcomeric		60%	Mutant protein	Western Blot	Sequencing	Mouse		Male and female	10-12	Months	10-12M		Induced			Non-transgenic sex-matched				Yes; shown, not quantified
1145	436	Sanbe et al., 2000	https://www.ahajournals.org/doi/pdf/10.1161/01.RES.87.4.296?download=true	USA	2000	ELC1v	M149V	Unknown	Essential myosin light chain 1 ventricular isoform	Sarcomeric		80%	Mutant protein	Western Blot	Sequencing	Mouse		Male and female	7	Weeks	0-3M		Induced			Non-transgenic sex-matched		No
1146	436	Sanbe et al., 2000	https://www.ahajournals.org/doi/pdf/10.1161/01.RES.87.4.296?download=true	USA	2000	ELC1v	M149V	Unknown	Essential myosin light chain 1 ventricular isoform	Sarcomeric		80%	Mutant protein	Western Blot	Sequencing	Mouse		Male and female	3-4	Months	4-6M		Induced			Non-transgenic sex-matched	Yes						Primary isolated ventricular cardiomyocytes	2D	Mouse				Non-transgenic		No
1147	436	Sanbe et al., 2000	https://www.ahajournals.org/doi/pdf/10.1161/01.RES.87.4.296?download=true	USA	2000	ELC1v	M149V	Unknown	Essential myosin light chain 1 ventricular isoform	Sarcomeric		80%	Mutant protein	Western Blot	Sequencing	Mouse		Male and female	25	Weeks	4-6M		Induced			Non-transgenic sex-matched		No				Yes; shown, not quantified
1148	436	Sanbe et al., 2000	https://www.ahajournals.org/doi/pdf/10.1161/01.RES.87.4.296?download=true	USA	2000	ELC1v	M149V	Unknown	Essential myosin light chain 1 ventricular isoform	Sarcomeric		80%	Mutant protein	Western Blot	Sequencing	Mouse		Male and female	10-12	Months	10-12M		Induced			Non-transgenic sex-matched				Yes; shown, not quantified
1149	436	Sanbe et al., 2000	https://www.ahajournals.org/doi/pdf/10.1161/01.RES.87.4.296?download=true	USA	2000	MYL2	E22K	Pathogenic/likely pathogenic	Regulatory light chain	Sarcomeric					Sequencing	Mouse							Induced			Non-transgenic		No	No
1150	437	Sanbe et al., 2005	https://www.ahajournals.org/doi/pdf/10.1161/01.CIR.0000164234.24957.75?download=true	USA	2005	TNNI3	R146G	Pathogenic	cTnI	Sarcomeric		25	Mutant protein	Western Blot		Rabbit		Male and female	6	Months	4-6M		Induced			Non-transgenic		No
1151	437	Sanbe et al., 2005	https://www.ahajournals.org/doi/pdf/10.1161/01.CIR.0000164234.24957.75?download=true	USA	2005	TNNI3	R146G	Pathogenic	cTnI	Sarcomeric						Rabbit			18	Months	>12M		Induced			Non-transgenic				Yes
1152	437	Sanbe et al., 2005	https://www.ahajournals.org/doi/pdf/10.1161/01.CIR.0000164234.24957.75?download=true	USA	2005	TNNI3	R146G	Pathogenic	cTnI	Sarcomeric						Rabbit			21	Months	>12M		Induced			Non-transgenic	Yes				No
1153	437	Sanbe et al., 2005	https://www.ahajournals.org/doi/pdf/10.1161/01.CIR.0000164234.24957.75?download=true	USA	2005	TNNI3	R146G	Pathogenic	cTnI	Sarcomeric						Rabbit		Male	2	Years	>12M		Induced			Non-transgenic age-matched		Yes
1154	437	Sanbe et al., 2005	https://www.ahajournals.org/doi/pdf/10.1161/01.CIR.0000164234.24957.75?download=true	USA	2005	TNNI3	R146G	Pathogenic	cTnI	Sarcomeric						Rabbit							Induced			Non-transgenic							Primary isolated ventricular cardiomyocytes	2D	Rabbit					No
1155	438	Sapp et al., 1994	https://www.jmcc-online.com/article/S0022-2828(84)71041-8/fulltext	Canada	1994											Hamster	CHF-146	Male	63 ± 1	Days	4-6M		Spontaneous			Healthy age- and sex-matched		No					Primary isolated ventricular cardiomyocytes	Membrane	Hamster				Healthy unrelated sex- and age-matched					Membrane/verntricles
1156	439	Sasagawa et al., 2016	https://www.ncbi.nlm.nih.gov/pmc/articles/PMC4905960/pdf/fphar-07-00162.pdf	Germany	2016	GSTK1	Downregulation	Unknown	Glutathione S-Transferase Kappa 1	Non-sarcomeric						Zebrafish			5	Days	7-9M
1157	440	Schipper et al., 2019	https://www.ncbi.nlm.nih.gov/pmc/articles/PMC6871078/pdf/41431_2019_Article_431.pdf	Belgium	2019	MYH7	E1883K	VUS	Myosin heavy chain beta	Sarcomeric	Heterozygous				PCR	Cat	Domestic Shorthair	Male	6 years				Spontaneous				Yes	Yes		Yes; described not shown		Yes; described not shown
1158	441	Schlossarek et al., 2012	https://link.springer.com/content/pdf/10.1007/s00395-011-0235-3.pdf	Germany	2011	MYBPC3	KO	Unknown	Myosin binding Protein C	Sarcomeric	Homozygous					Mouse	Black Swiss		0	Weeks	0-3M		Induced			Littermates sex-matched		No
1159	441	Schlossarek et al., 2012	https://link.springer.com/content/pdf/10.1007/s00395-011-0235-3.pdf	Germany	2011	MYBPC3	KO	Unknown	Myosin binding Protein C	Sarcomeric	Homozygous					Mouse	Black Swiss		2-13	Weeks	0-3M		Induced			Littermates sex-matched		Yes
1160	441	Schlossarek et al., 2012	https://link.springer.com/content/pdf/10.1007/s00395-011-0235-3.pdf	Germany	2011	MYBPC3	KI	Unknown	Myosin binding Protein C	Sarcomeric	Homozygous	10%	Mutant protein			Mouse	Black Swiss		0-13	Weeks	0-3M		Induced			Littermates sex-matched		Yes
1161	441	Schlossarek et al., 2012	https://link.springer.com/content/pdf/10.1007/s00395-011-0235-3.pdf	Germany	2011	MYBPC3	KO	Unknown	Myosin binding Protein C	Sarcomeric	Homozygous					Mouse	Mixed		57 ± 5	Weeks	>12M		Induced			Littermates sex-matched		Yes
1162	441	Schlossarek et al., 2012	https://link.springer.com/content/pdf/10.1007/s00395-011-0235-3.pdf	Germany	2011	MYBPC3	KI	Unknown	Myosin binding Protein C	Sarcomeric	Homozygous	10%	Mutant protein			Mouse	Mixed		1	Years	>12M		Induced			Littermates sex-matched		Yes
1163	442	Schlossarek et al., 2012	https://link.springer.com/content/pdf/10.1007/s10974-011-9273-6.pdf	Germany	2011	MYBPC3	KI: G>A in exon 6	Unknown	Myosin binding Protein C	Sarcomeric	Heterozygous	80	Endogenous protein	Western Blot quantified		Mouse	Black Swiss		5	Months	4-6M		Induced			Wild-type		Yes
1164	442	Schlossarek et al., 2012	https://link.springer.com/content/pdf/10.1007/s10974-011-9273-6.pdf	Germany	2011	MYBPC3	KO: Transition in exon 6	Unknown	Myosin binding Protein C	Sarcomeric	Heterozygous	80	Endogenous protein	Western Blot quantified		Mouse	Black Swiss		5	Months	4-6M		Induced			Wild-type		No
1165	443	Schlossarek et al., 2014	https://www.ncbi.nlm.nih.gov/pmc/articles/PMC4267180/pdf/fphys-05-00484.pdf	Germany	2014	MYBPC3	KI	Unknown	Myosin binding Protein C	Sarcomeric	Homozygous					Mouse	Black Swiss		7	Weeks	0-3M		Induced			Wild-type age-matched		Yes
1166	444	Schmitt et al., 2003	https://www.ahajournals.org/doi/pdf/10.1161/01.CIR.0000086469.85750.48?download=true	USA	2003	α-MHC	R403Q	Pathogenic	Alpha myosin heavy chain	Sarcomeric	Heterozygous					Mouse	129SvEv	Male	30-50	Weeks	10-12M		Induced			Littermates sex-matched				Yes		Yes; described not shown
1167	444	Schmitt et al., 2003	https://www.ahajournals.org/doi/pdf/10.1161/01.CIR.0000086469.85750.48?download=true	USA	2003	α-MHC	R403Q	Pathogenic	Alpha myosin heavy chain	Sarcomeric	Heterozygous					Mouse	129SvEv	Male	30-50	Weeks	10-12M	TAC	Induced			Littermates with secondary disease hit sex-matched	No	No		Yes
1168	444	Schmitt et al., 2003	https://www.ahajournals.org/doi/pdf/10.1161/01.CIR.0000086469.85750.48?download=true	USA	2003	α-MHC	R403Q	Pathogenic	Alpha myosin heavy chain	Sarcomeric	Heterozygous					Mouse	Black Swiss	Male	30-50	Weeks	10-12M		Induced			Littermates sex-matched
1169	444	Schmitt et al., 2003	https://www.ahajournals.org/doi/pdf/10.1161/01.CIR.0000086469.85750.48?download=true	USA	2003	α-MHC	R403Q	Pathogenic	Alpha myosin heavy chain	Sarcomeric	Heterozygous					Mouse	Black Swiss	Male	30-50	Weeks	10-12M	TAC	Induced			Littermates with secondary disease hit sex-matched	Yes	No
1170	445	Schober et al., 2012	https://www.ahajournals.org/doi/pdf/10.1161/CIRCRESAHA.112.270041?download=true	USA	2012	TNNT2	I79N	Pathogenic	Troponin T	Sarcomeric						Mouse	BL6SJF1/J						Induced										Primary isolated ventricular cardiomyocytes	2D	Mouse				Transgenic WT human protein	Yes
1171	445	Schober et al., 2012	https://www.ahajournals.org/doi/pdf/10.1161/CIRCRESAHA.112.270041?download=true	USA	2012	TNNT2	F110I	Pathogenic	Troponin T	Sarcomeric						Mouse	BL6SJF1/J						Induced										Primary isolated ventricular cardiomyocytes	2D	Mouse				Transgenic WT human protein	No
1172	445	Schober et al., 2012	https://www.ahajournals.org/doi/pdf/10.1161/CIRCRESAHA.112.270041?download=true	USA	2012	TNNT2	R278C	Conflicting	Troponin T	Sarcomeric						Mouse	BL6SJF1/J						Induced										Primary isolated ventricular cardiomyocytes	2D	Mouse				Transgenic WT human protein	No
1173	446	Schober et al., 2013	https://www.sciencedirect.com/science/article/pii/S1760273413000532?via%3Dihub	USA	2013											Cat	Mixed	Male and female	5 (3-9)	Years	>12M	HCM Atenolol: 24% died from cardiac death and 21% died from non-cardiac death. HCM no Atenolo: 19% died from cardiac death, and 19%died from non-cardiac death.	Spontaneous			Healthy	Yes	Unclear			Yes													Domestic Shorthair and 5 other breeds
1174	447	Schober et al., 2016	https://www.sciencedirect.com/science/article/pii/S1760273416300637?via%3Dihub	USA	2016											Cat	Mixed	Male and female	7.52 ± 4.5				Spontaneous			Healthy
1175	448	Schober et al., 2022	https://onlinelibrary.wiley.com/doi/10.1111/jvim.16402	USA	2022											Dog	Mixed	Male and female	5.5	Years	>12M	41% alive, 37% lost in follow up	Spontaneous			Healthy age-matched	Unclear	Yes
1176	E	Schramm et al., 2012	https://journals.physiology.org/doi/pdf/10.1152/ajpheart.00665.2011
1177	449	Schuldt et al., 2021	https://www.ahajournals.org/doi/full/10.1161/CIRCHEARTFAILURE.120.007022?rfr_dat=cr_pub++0pubmed&url_ver=Z39.88-2003&rfr_id=ori%3Arid%3Acrossref.org	Netherlands	2020	MYBPC3	W792fs [c.2373dupG]	Pathogenic	Myosin binding Protein C	Sarcomeric	Homozygous	0	Mutant protein	Western Blot	PCR	Mouse	C57BL/6J	Male and female	20-28	Weeks	4-6M		Induced			Littermates	Yes	Yes
1178	450	Schulz et al., 2013	https://www.ncbi.nlm.nih.gov/pmc/articles/PMC3789987/pdf/zbc28925.pdf	USA	2013	TPM1	E180G	Pathogenic	Tropomyosin	Sarcomeric		~35	Endogenous protein	Immunoblot quantified	Sequencing	Mouse	FVB/N	Male	3	Months	0-3M		Induced			Non-transgenic age- and sex-matched	Yes		Yes	Yes; shown, not quantified		Yes; shown, not quantified
1179	450	Schulz et al., 2013	https://www.ncbi.nlm.nih.gov/pmc/articles/PMC3789987/pdf/zbc28925.pdf	USA	2013	TPM1	S283A	Unknown	Tropomyosin	Sarcomeric		~7	Endogenous protein	Immunoblot quantified	Sequencing	Mouse	FVB/N	Male	3	Months	0-3M		Induced			Non-transgenic age- and sex-matched
1180	450	Schulz et al., 2013	https://www.ncbi.nlm.nih.gov/pmc/articles/PMC3789987/pdf/zbc28925.pdf	USA	2013	TPM1	E180G/S283A	Unknown	Tropomyosin	Sarcomeric	Double transgenic	50-64%	Endogenous protein	Immunoblot quantified	Sequencing	Mouse	FVB/N	Male	3	Months	0-3M		Induced			Non-transgenic age- and sex-matched	Yes	No	No	No		No
1181	451	Seeger et al., 2019	https://www.ahajournals.org/doi/pdf/10.1161/CIRCULATIONAHA.118.034624?download=true	USA	2019	MYBPC3	R943x	Pathogenic	Myosin binding Protein C	Sarcomeric	Heterozygous	55	Endogenous mRNA	PCR quantified	Sequencing																		iPSC-CMs	2D	Human		35-50 days	Patient-derived	Isogenic	Yes	No
1182	451	Seeger et al., 2019	https://www.ahajournals.org/doi/pdf/10.1161/CIRCULATIONAHA.118.034624?download=true	USA	2019	MYBPC3	R943x	Pathogenic	Myosin binding Protein C	Sarcomeric	Homozygous	24	Endogenous mRNA	PCR quantified	Sequencing																		iPSC-CMs	2D	Human		35-50 days	Patient-derived	Isogenic	Yes	No
1183	451	Seeger et al., 2019	https://www.ahajournals.org/doi/pdf/10.1161/CIRCULATIONAHA.118.034624?download=true	USA	2019	MYBPC3	R943x	Pathogenic	Myosin binding Protein C	Sarcomeric					Sequencing																		iPSC-CMs	3D	Human		35-50 days	Patient-derived	Isogenic	Yes
1184	451	Seeger et al., 2019	https://www.ahajournals.org/doi/pdf/10.1161/CIRCULATIONAHA.118.034624?download=true	USA	2019	MYBPC3	R943x	Pathogenic	Myosin binding Protein C	Sarcomeric	Heterozygous				Sequencing																		iPSC-CMs	2D	Human		35-50 days	Engineered	Isogenic		No
1185	451	Seeger et al., 2019	https://www.ahajournals.org/doi/pdf/10.1161/CIRCULATIONAHA.118.034624?download=true	USA	2019	MYBPC3	R943x	Pathogenic	Myosin binding Protein C	Sarcomeric	Heterozygous				Sequencing																		iPSC-CMs	3D	Human		35-50 days	Engineered	Isogenic	Yes
1186	451	Seeger et al., 2019	https://www.ahajournals.org/doi/pdf/10.1161/CIRCULATIONAHA.118.034624?download=true	USA	2019	MYBPC3	R1073P_Fsx4	Unknown	Myosin binding Protein C	Sarcomeric	Heterozygous				Sequencing																		iPSC-CMs	2D	Human		35-50 days	Patient-derived	Isogenic		No
1187	451	Seeger et al., 2019	https://www.ahajournals.org/doi/pdf/10.1161/CIRCULATIONAHA.118.034624?download=true	USA	2019	MYBPC3	R1073P_Fsx4	Unknown	Myosin binding Protein C	Sarcomeric	Heterozygous				Sequencing																		iPSC-CMs	3D	Human		35-50 days	Patient-derived	Isogenic	Yes
1188	452	Semsarian et al., 2001	https://www.sciencedirect.com/science/article/pii/S002228280191466X?via%3Dihub	USA	2001	α-MHC	R403Q	Pathogenic	Alpha myosin heavy chain	Sarcomeric	Heterozygous					Mouse	129SvEv	Male	30-50	Weeks	10-12M		Induced			Littermates age- and sex-matched	Yes	Yes
1189	452	Semsarian et al., 2001	https://www.sciencedirect.com/science/article/pii/S002228280191466X?via%3Dihub	USA	2001	α-MHC	R403Q	Pathogenic	Alpha myosin heavy chain	Sarcomeric	Heterozygous					Mouse	129SvEv	Male	30-50	Weeks	10-12M		Induced		Exercise	Littermates age- and sex-matched
1190	452	Semsarian et al., 2001	https://www.sciencedirect.com/science/article/pii/S002228280191466X?via%3Dihub	USA	2001	α-MHC	R403Q	Pathogenic	Alpha myosin heavy chain	Sarcomeric	Heterozygous					Mouse	Black Swiss	Male	30-80	Weeks	>12M		Induced			Littermates age- and sex-matched	Yes	Yes	Yes; described not shown	Yes; described not shown		Yes; described not shown
1191	452	Semsarian et al., 2001	https://www.sciencedirect.com/science/article/pii/S002228280191466X?via%3Dihub	USA	2001	α-MHC	R403Q	Pathogenic	Alpha myosin heavy chain	Sarcomeric	Heterozygous					Mouse	Black Swiss	Male	30-80	Weeks	>12M		Induced		Exercise	Littermates age- and sex-matched
1192	453	Semsarian et al., 2002	https://www.ncbi.nlm.nih.gov/pmc/articles/PMC150949/pdf/JCI0214677.pdf	USA	2002	α-MHC	R403Q	Pathogenic	Alpha myosin heavy chain	Sarcomeric	Heterozygous					Mouse	129SvEv		30-50	Weeks	10-12M		Induced			Wild-type age- and sex-matched	No		Yes; shown, not quantified	Yes		Yes; shown, not quantified	Primary isolated ventricular cardiomyocytes	2D	Mouse				Wild-type
1193	454	Senthil et al., 2005	https://www.ahajournals.org/doi/pdf/10.1161/01.RES.0000177090.07296.ac?download=true	USA	2005	MHC	R403Q	Pathogenic	β-MHC	Sarcomeric						Rabbit		Male and female	11-12-2023	Months	10-12M		Induced	Ageing		Diseased male and female		Unclear																Younger/older animals as control
1194	454	Senthil et al., 2005	https://www.ahajournals.org/doi/pdf/10.1161/01.RES.0000177090.07296.ac?download=true	USA	2005	MHC	R403Q	Pathogenic	β-MHC	Sarcomeric						Rabbit		Male and female	17-18	Months	>12M		Induced			Non-transgenic age- and sex-matched		yes
1195	454	Senthil et al., 2005	https://www.ahajournals.org/doi/pdf/10.1161/01.RES.0000177090.07296.ac?download=true	USA	2005	MHC	R403Q	Pathogenic	β-MHC	Sarcomeric						Rabbit		Male and female					Induced			Non-transgenic age- and sex-matched			Yes	Yes
1196	455	Seo et al., 2020	https://www.ncbi.nlm.nih.gov/pmc/articles/PMC7517492/pdf/JVIM-34-1718.pdf	UK	2020											Cat	Mixed	Male and female	HCM SAM+: 4.1, HCM SAM-: 6.9	Years	>12M		Spontaneous			No (healthy) control group																		Cat breeds, total for all groups: Bengal 4, Domestic Short hair 91, Domestic long hair 11, Domestic Medium hair 3, British short hair 5, european short hair 3, Maine Coon 1, Norweigean Forest cat 9, Perssian 3, Russian white/blue 3, Scottish fold 2, Siamese 2, Sphynx 3.
1197	456	Sewanan et al., 2019	https://www.ncbi.nlm.nih.gov/pmc/articles/PMC6712054/pdf/main.pdf	USA	2019	MYH7	R403Q	Pathogenic	β-MHC	Sarcomeric						Pig	Yucatan		3	Months	0-3M		Induced			Wild-type age-matched				Yes		Yes
1198	E	Sewanan et al., 2021
1199	457	Shafaattalab et al., 2021	https://www.frontiersin.org/articles/10.3389/fcell.2021.787581/full	Canada	2021	TNNT2	I79N	Pathogenic	cTnT	Sarcomeric	Heterozygous				Sequencing																		iPSC-CMs	2D	Human			Engineered	Isogenic	No		Yes, after stimulation
1200	458	Sharpe et al., 2023 (A)	https://onlinelibrary.wiley.com/doi/10.1111/jvp.13103	USA	2022	MYBPC3	A31P	Unknown	Myosin binding Protein C	Sarcomeric	Heterozygous					Cat	Maine Coon	Male	4.2 ± 2.9	Years	>12M		Spontaneous			Diseased male																		Aficamten treatment
1201	459	Sharpe et al., 2023 (B)	https://doi.org/10.1038/s41598-022-26630-z	USA	2022	MYBPC3	A31P	Unknown	Myosin binding Protein C	Sarcomeric	Heterozygous					Cat	Maine Coon	Male and female	4.3 ± 3	Years	>12M		Spontaneous			Diseased male and female
1202	459	Sharpe et al., 2023 (B)	https://doi.org/10.1038/s41598-022-26630-z	USA	2022	MYBPC3	A31P	Unknown	Myosin binding Protein C	Sarcomeric	Homozygous					Cat	Maine Coon	Male and female	4.3 ± 3	Years	>12M		Spontaneous			Diseased male and female
1203	460	Shi et al., 2020	https://onlinelibrary.wiley.com/doi/10.1111/jcmm.15921	China	2020	NDUFA7	KD	Unknown	NADH:Ubiquinone Oxidoreductase Subunit A7	Non-sarcomeric					PCR	Zebrafish			24, 48, 72, 96	hours postfertilization (hpf)	0-3M		Induced			Control morpholino
1204	460	Shi et al., 2020	https://onlinelibrary.wiley.com/doi/10.1111/jcmm.15921	China	2020	NDUFA7	KD	Unknown	NADH:Ubiquinone Oxidoreductase Subunit A7	Non-sarcomeric																							H9c2	2D	Rat			Engineered
1205	461	Shinohara, T. et al., 1998	https://www.embase.com/search/results?subaction=viewrecord&id=L28105435&from=export http://dx.doi.org/10.1536/ihj.39.97	Japan	1998											Hamster	BIO 14.6	Male	13	Weeks	0-3M		Spontaneous			Healthy sex-matched							Cardiac fibroblast	2D	Hamster	Male
1206	461	Shinohara, T. et al., 1998	https://www.embase.com/search/results?subaction=viewrecord&id=L28105435&from=export http://dx.doi.org/10.1536/ihj.39.97	Japan	1998											Hamster	BIO 14.6	Male	25	Weeks	4-6M		Spontaneous			Healthy sex-matched							Cardiac fibroblast	2D	Hamster	Male
1207	462	Shyu et al., 2002	https://www.sciencedirect.com/science/article/pii/S1054880701001016?via%3Dihub	USA	2002											Pig	Mixed		10-12	Months	10-12M		Spontaneous
1208	463	Silverman et al., 2012	https://journals.sagepub.com/doi/pdf/10.1177/1098612X11435040	USA	2012											Cat	Sphynx	Male and female	2 (0,5-7)	Years	>12M		Spontaneous			No (healthy) control group		Yes
1209	464	Simiz et al., 2018	http://agmv.ro/wp-content/uploads/2019/10/STUDIU-PRIVIND-PARAMETRII-ELECTROCARDIOGRAFICI.pdf	Romania	2018											Dog	Mixed						Spontaneous
1210	465	Singh et al., 2017	https://www.ncbi.nlm.nih.gov/pmc/articles/PMC5679453/	Germany	2017	MYBPC3	KI - c.772G>A	Pathogenic	Myosin binding Protein C	Sarcomeric	Homozygous	10	Mutant protein			Mouse	Black Swiss		11	Weeks	0-3M		Induced			Wild-type		Yes																E258K
1211	465	Singh et al., 2017	https://www.ncbi.nlm.nih.gov/pmc/articles/PMC5679453/	Germany	2017	MYBPC3	KI - c.772G>A	Pathogenic	Myosin binding Protein C	Sarcomeric	Homozygous	10	Mutant protein			Mouse	Black Swiss		20	Weeks	4-6M		Induced	Ageing		Wild-type		Yes
1212	466	Sirenko et al., 2006	https://www.ncbi.nlm.nih.gov/pmc/articles/PMC1819413/pdf/tjp0575-0201.pdf	USA	2006	TNNT2	I79N	Pathogenic	cTnT	Sarcomeric		52	Mutant protein			Mouse			3-4	Months	4-6M		Induced			Littermates	Yes	No																Also wt human transgenic protein as control; combined or individual no different results for diastolic dysfunction
1213	466	Sirenko et al., 2006	https://www.ncbi.nlm.nih.gov/pmc/articles/PMC1819413/pdf/tjp0575-0201.pdf	USA	2006	TNNT2	R278C	Conflicting	cTnT	Sarcomeric		35	Mutant protein			Mouse			3-4	Months	4-6M		Induced			Littermates	Yes	No
1214	467	Sitbon et al., 2020	https://www.ncbi.nlm.nih.gov/pmc/articles/PMC7888128/	USA	2020	MYL3	A57G	Conflicting	ELC	Sarcomeric		80/74	Mutant protein			Mouse		Male and female	8-11	Months	10-12M		Induced			Transgenic WT human protein	Yes	Yes		Unclear														T75 relaxation calcium in fibers increased; no difference in E/A in whole hearts
1215	467	Sitbon et al., 2020	https://www.ncbi.nlm.nih.gov/pmc/articles/PMC7888128/	USA	2020	MYL3	Δ43	Unknown	ELC	Sarcomeric		34-39/35-40	Mutant protein			Mouse		Male and female	8-11	Months	10-12M		Induced			Transgenic WT human protein	No	Yes		No
1216	468	Sitbon et al., 2021	https://rupress.org/jgp/article/153/7/e202012801/212172/Cardiomyopathic-mutations-in-essential-light-chain	USA	2021	MYL3	A57G	Conflicting	ELC	Sarcomeric		74-80	Mutant protein	SDS Page		Mouse	B6SJL/F1	Male and female	8 ± 1.5	Months	7-9M		Induced			Wild-type age- and sex-matched	No
1217	469	Smith et al., 2018	https://www.ncbi.nlm.nih.gov/pmc/articles/PMC6235010/pdf/main.pdf	UK	2018	ACTC1	E99K	Pathogenic/likely pathogenic	Actin alpha cardiac muscle 1	Sarcomeric	Heterozygous	50%	Mutant protein		Sequencing																		iPSC-CMs	2D	Human	Male	25 days	Patient-derived	Isogenic	No		Unclear
1218	469	Smith et al., 2018	https://www.ncbi.nlm.nih.gov/pmc/articles/PMC6235010/pdf/main.pdf	UK	2018	ACTC1	E99K	Pathogenic/likely pathogenic	Actin alpha cardiac muscle 1	Sarcomeric	Heterozygous	50%	Mutant protein		Sequencing																		iPSC-CMs	3D	Human	Male	25 days	Patient-derived	Isogenic	No				E99K1; 2-3 weeks old EHTs
1219	469	Smith et al., 2018	https://www.ncbi.nlm.nih.gov/pmc/articles/PMC6235010/pdf/main.pdf	UK	2018	ACTC1	E99K	Pathogenic/likely pathogenic	Actin alpha cardiac muscle 1	Sarcomeric	Heterozygous	50%	Mutant protein		Sequencing																		iPSC-CMs	2D	Human	Male	25 days	Patient-derived	Isogenic	Yes
1220	469	Smith et al., 2018	https://www.ncbi.nlm.nih.gov/pmc/articles/PMC6235010/pdf/main.pdf	UK	2018	ACTC1	E99K	Pathogenic/likely pathogenic	Actin alpha cardiac muscle 1	Sarcomeric	Heterozygous	50%	Mutant protein		Sequencing																		iPSC-CMs	3D	Human	Male	25 days	Patient-derived	Isogenic	Yes				E99K2; 2-3 weeks old EHTs
1221	469	Smith et al., 2018	https://www.ncbi.nlm.nih.gov/pmc/articles/PMC6235010/pdf/main.pdf	UK	2018	ACTC1	E99K	Pathogenic/likely pathogenic	Actin alpha cardiac muscle 1	Sarcomeric	Heterozygous				Sequencing																		iPSC-CMs	2D	Human	Male	25 days	Engineered	Isogenic	Yes		No
1222	469	Smith et al., 2018	https://www.ncbi.nlm.nih.gov/pmc/articles/PMC6235010/pdf/main.pdf	UK	2018	ACTC1	E99K	Pathogenic/likely pathogenic	Actin alpha cardiac muscle 1	Sarcomeric	Heterozygous				Sequencing																		iPSC-CMs	3D	Human	Male	25 days	Engineered	Isogenic	Yes				2-3 weeks old EHTs
1223	470	Song et al., 2003	https://www.ncbi.nlm.nih.gov/pmc/articles/PMC153769/pdf/JCI0316738.pdf	USA	2003	Gαq	overexpression	Unknown	Gαq	Non-sarcomeric					PCR	Mouse			10-16	Weeks	0-3M		Induced			Littermates age- and sex-matched	No	Yes		Yes
1224	470	Song et al., 2003	https://www.ncbi.nlm.nih.gov/pmc/articles/PMC153769/pdf/JCI0316738.pdf	USA	2003	Gαq	overexpression	Unknown	Gαq	Non-sarcomeric					PCR	Mouse			10-16	Weeks	0-3M		Induced			Littermates age- and sex-matched							Primary isolated ventricular cardiomyocytes	2D	Mouse					Yes
1225	470	Song et al., 2003	https://www.ncbi.nlm.nih.gov/pmc/articles/PMC153769/pdf/JCI0316738.pdf	USA	2003	PLN/Gαq	KO/overexpression	Unknown	PLN/Gαq	Non-sarcomeric					PCR	Mouse			10-16	Weeks	0-3M		Induced			Littermates age- and sex-matched	No	Yes		Yes														Data not quantified
1226	470	Song et al., 2003	https://www.ncbi.nlm.nih.gov/pmc/articles/PMC153769/pdf/JCI0316738.pdf	USA	2003	PLN/Gαq	KO/overexpression	Unknown	PLN/Gαq	Non-sarcomeric					PCR	Mouse			10-16	Weeks	0-3M		Induced			Littermates age- and sex-matched
1227	470	Song et al., 2003	https://www.ncbi.nlm.nih.gov/pmc/articles/PMC153769/pdf/JCI0316738.pdf	USA	2003	MYBPC3	MUT	Unknown	Myosin binding Protein C	Sarcomeric					PCR	Mouse			10-16	Weeks	0-3M		Induced			Littermates age- and sex-matched	No	Yes		Yes			Primary isolated ventricular cardiomyocytes	2D	Mouse					Yes
1228	470	Song et al., 2003	https://www.ncbi.nlm.nih.gov/pmc/articles/PMC153769/pdf/JCI0316738.pdf	USA	2003	MYBPC3	MUT	Unknown	Myosin binding Protein C	Sarcomeric					PCR	Mouse			10-16	Weeks	0-3M		Induced			Littermates age- and sex-matched
1229	470	Song et al., 2003	https://www.ncbi.nlm.nih.gov/pmc/articles/PMC153769/pdf/JCI0316738.pdf	USA	2003	PLN/MYBPC3	KO/MUT	Unknown	PLN/Myosin binding protein 3	Sarcomeric	Double homozygous				PCR	Mouse			10-16	Weeks	0-3M		Induced			Littermates age- and sex-matched	No	Yes		Yes
1230	470	Song et al., 2003	https://www.ncbi.nlm.nih.gov/pmc/articles/PMC153769/pdf/JCI0316738.pdf	USA	2003	PLN/MYBPC3	KO/MUT	Unknown	PLN/Myosin binding protein 3	Sarcomeric	Double homozygous				PCR	Mouse			10-16	Weeks	0-3M		Induced			Littermates age- and sex-matched
1231	471	Song et al., 2011	https://www.ncbi.nlm.nih.gov/pmc/articles/PMC3149350/pdf/zbc27582.pdf	UK	2011	ACTC1	E99K	Unknown	Actin alpha cardiac muscle 1	Sarcomeric		50	Mutant protein	SDS Page	PCR	Mouse	C57BL6 x CBA/Ca	Male	21	Weeks	4-6M	High death rate between 28 and 45 days (48% of all females and 22% of all males)	Induced			Non-transgenic age- and sex-matched	Yes	Yes		Yes; shown, not quantified	No	Yes; shown, not quantified												Actually E101K, but two N-terminal amino acids are removed by post-translational processing to form the mature protein (ref. 24) - this is pathogenic/likely pathogenic
1232	471	Song et al., 2011	https://www.ncbi.nlm.nih.gov/pmc/articles/PMC3149350/pdf/zbc27582.pdf	UK	2011	ACTC1	E99K	Unknown	Actin alpha cardiac muscle 1	Sarcomeric		50	Mutant protein	SDS Page	PCR	Mouse	C57BL6 x CBA/Ca	Male	29	Weeks	7-9M		Induced	Ageing		Non-transgenic age- and sex-matched					No
1233	471	Song et al., 2011	https://www.ncbi.nlm.nih.gov/pmc/articles/PMC3149350/pdf/zbc27582.pdf	UK	2011	ACTC1	E99K	Unknown	Actin alpha cardiac muscle 1	Sarcomeric		50	Mutant protein	SDS Page	PCR	Mouse	C57BL6 x CBA/Ca	Male	38	Weeks	7-9M		Induced	Ageing		Non-transgenic age- and sex-matched	Yes																	DCM phenotype
1234	471	Song et al., 2011	https://www.ncbi.nlm.nih.gov/pmc/articles/PMC3149350/pdf/zbc27582.pdf	UK	2011	ACTC1	E99K	Unknown	Actin alpha cardiac muscle 1	Sarcomeric		50	Mutant protein	SDS Page	PCR	Mouse	C57BL6 x CBA/Ca	Female	29	Weeks	7-9M		Induced			Non-transgenic age- and sex-matched	Yes				No													DCM phenotype
1235	471	Song et al., 2011	https://www.ncbi.nlm.nih.gov/pmc/articles/PMC3149350/pdf/zbc27582.pdf	UK	2011	ACTC1	E99K	Unknown	Actin alpha cardiac muscle 1	Sarcomeric		50	Mutant protein	SDS Page	PCR	Mouse	C57BL6 x CBA/Ca	Female	38	Weeks	7-9M		Induced	Ageing		Non-transgenic age- and sex-matched	Yes
1236	472	Song, W. et al., 2013	https://journals.physiology.org/doi/pdf/10.1152/ajpheart.00951.2012	UK	2013	ACTC1	E99K (E101K)	Pathogenic/likely pathogenic	Actin alpha cardiac muscle 1	Non-sarcomeric						Mouse		Male and female	76.2 ± 3.1	Days	4-6M		Induced			Non-transgenic	Yes
1237	473	Song et al., 2021	http://www.elis.sk/index.php?page=shop.product_details&flypage=flypage.tpl&product_id=7379&category_id=173&option=com_virtuemart&vmcchk=1&Itemid=1	China	2021	YAP2	KO	Unknown	YAP2	Non-sarcomeric						Mouse							Induced	Other		Wild-type		Yes
1238	473	Song et al., 2021	http://www.elis.sk/index.php?page=shop.product_details&flypage=flypage.tpl&product_id=7379&category_id=173&option=com_virtuemart&vmcchk=1&Itemid=1	China	2021	YAP2	KO	Unknown	YAP2	Non-sarcomeric						Mouse							Induced	TAC		Wild-type
1239	473	Song et al., 2021	http://www.elis.sk/index.php?page=shop.product_details&flypage=flypage.tpl&product_id=7379&category_id=173&option=com_virtuemart&vmcchk=1&Itemid=1	China	2021	YAP2	KO	Unknown	YAP2	Non-sarcomeric						Rat (isolated)	Sprague Dawley		14.5	Embryonic days	<0M												Primary isolated ventricular cardiomyocytes	2D	Rat
1240	473	Song et al., 2021	http://www.elis.sk/index.php?page=shop.product_details&flypage=flypage.tpl&product_id=7379&category_id=173&option=com_virtuemart&vmcchk=1&Itemid=1	China	2021	YAP2	KO	Unknown	YAP2	Non-sarcomeric						Rat (isolated)	Sprague Dawley		1-3	Days	0-3												Primary isolated ventricular cardiomyocytes	2D	Rat				Wild-type		No
1241	473	Song et al., 2021	http://www.elis.sk/index.php?page=shop.product_details&flypage=flypage.tpl&product_id=7379&category_id=173&option=com_virtuemart&vmcchk=1&Itemid=1	China	2021	YAP2	OE	Unknown	YAP2	Non-sarcomeric																							H9c2	2D	Rat			Engineered	Wild-type		Yes
1242	474	Sørensen et al., 2016	https://www.ncbi.nlm.nih.gov/pmc/articles/PMC4983168/pdf/cm2016000268.pdf	USA	2016	ErbB2	overexpression	Unknown	ErbB2	Non-sarcomeric					PCR	Mouse	BL6SJF1/J	Male	7	Weeks	0-3M		Induced			Littermates age- and sex-matched	Yes	Yes																Also southern blot to confirm mutation
1243	475	Sparrow et al., 2020	https://journals.physiology.org/doi/full/10.1152/ajpheart.00023.2020?rfr_dat=cr_pub++0pubmed&url_ver=Z39.88-2003&rfr_id=ori%3Arid%3Acrossref.org	UK	2020	TNNT2	R92Q	Pathogenic	cTnT	Sarcomeric		50	Mutant protein			Guinea pig (isolated)		Male															Primary isolated ventricular cardiomyocytes	2D	Guinea pig			Engineered	Transgenic WT protein	Yes
1244	475	Sparrow et al., 2020	https://journals.physiology.org/doi/full/10.1152/ajpheart.00023.2020?rfr_dat=cr_pub++0pubmed&url_ver=Z39.88-2003&rfr_id=ori%3Arid%3Acrossref.org	UK	2020	TNNI3	R145G	Pathogenic	cTnI	Sarcomeric		50	Mutant protein			Guinea pig (isolated)		Male															Primary isolated ventricular cardiomyocytes	2D	Guinea pig			Engineered	Transgenic WT protein	Yes
1245	476	Spindler, M. et al., 1998	https://www.ncbi.nlm.nih.gov/pmc/articles/PMC508760/pdf/1011775.pdf	USA	1998	MHC	R403Q	Pathogenic	α-MHC	Sarcomeric	Heterozygous				PCR	Mouse	129/BS	Male and female	20-24	Weeks	4-6M		Induced			Wild-type age-matched	Yes	No
1246	477	Stachowski-Doll et al., 2022	https://www.ahajournals.org/doi/full/10.1161/CIRCRESAHA.121.319491?rfr_dat=cr_pub++0pubmed&url_ver=Z39.88-2003&rfr_id=ori%3Arid%3Acrossref.org	USA	2022	GSK3B	KO	Unknown	Glycogen synthase kinase-3 beta	Non-sarcomeric		30	Endogenous protein	Western Blot		Mouse	C57BL/6J	Male and female	12-14	Weeks	0-3M		Induced			Littermates		No
1247	478	Stathopoulou et al., 2022	https://febs.onlinelibrary.wiley.com/doi/10.1111/febs.16402	Germany	2022	MYBPC3	KI c.772G>A	Unknown	Myosin binding Protein C	Sarcomeric						Mouse							Induced			Wild-type
1248	478	Stathopoulou et al., 2022	https://febs.onlinelibrary.wiley.com/doi/10.1111/febs.16402	Germany	2022	FHL2	KO	Unknown	FHL2	Non-sarcomeric						Mouse							Induced			Wild-type			Yes
1249	478	Stathopoulou et al., 2022	https://febs.onlinelibrary.wiley.com/doi/10.1111/febs.16402	Germany	2022	FHL2	OE	Unknown	FHL2	Non-sarcomeric						Rat (isolated)	Wistar	Male	0-3	Days	0-3M												Primary isolated ventricular cardiomyocytes	2D	Rat		0-3 days	Engineered	Wild-type		No
1250	478	Stathopoulou et al., 2022	https://febs.onlinelibrary.wiley.com/doi/10.1111/febs.16402	Germany	2022	FHL2	OE	Unknown	FHL2	Non-sarcomeric						Rat (isolated)	Wistar	Male															Primary isolated ventricular cardiomyocytes	2D	Rat			Engineered	Wild-type
1251	479	Stauffer et al., 2006	https://www.ncbi.nlm.nih.gov/pmc/articles/PMC1323247/pdf/JCI0524676.pdf	USA	2006	MHC	R403Q	Pathogenic	α-MHC	Sarcomeric					PCR	Mouse		Male	8	Months	7-9M		Induced	Diet		Littermates age- and sex-matched		Yes		Yes; shown, not quantified		Yes; shown, not quantified												More hypertrophy on casein diet than soy diet in male animals; diet had no effect in the female animals (on hypertrophy, fibrosis and disarray)
1252	479	Stauffer et al., 2006	https://www.ncbi.nlm.nih.gov/pmc/articles/PMC1323247/pdf/JCI0524676.pdf	USA	2006	MHC	R403Q	Pathogenic	α-MHC	Sarcomeric					PCR	Mouse		Female	8	Months	7-9M		Induced	Diet		Littermates age- and sex-matched		Yes		Yes; shown, not quantified		Yes; shown, not quantified
1253	480	Steele et al., 2021	https://journals.sagepub.com/doi/10.1177/1098612X20987995?url_ver=Z39.88-2003&rfr_id=ori:rid:crossref.org&rfr_dat=cr_pub%20%200pubmed	UK	2021											Cat	Mixed	Male and female	1-19	Years	>12M		Spontaneous			Healthy		Yes			Yes													Hypertrophy part of inclusion criteria?
1254	481	Stelzer, J. E. et al., 2006	https://www.embase.com/search/results?subaction=viewrecord&id=L43948108&from=export http://dx.doi.org/10.1161/01.RES.0000219863.94390.ce https://www.ahajournals.org/doi/pdf/10.1161/01.RES.0000219863.94390.ce?download=true	USA	2006	MYBPC3	KO	Unknown	Myosin binding Protein C	Sarcomeric	Homozygous	0	Endogenous protein			Mouse	SV/129	Male and female	3-6	Months	4-6M		Induced			Wild-type age-matched	Yes
1255	482	Stern et al., 2016	https://escholarship.org/content/qt296531t0/qt296531t0.pdf?t=qajopd	USA	2016											Cat	Mixed	Male	0.9-3.9	Years	>12M		Spontaneous	Ageing		No (healthy) control group		Yes																Maine Coon/Mixed (domestic shorthair); 5 cats
1256	483	Stöhr et al., 2013	https://www.sciencedirect.com/science/article/pii/S0022282813002332?via%3Dihub	Germany	2013	MYBPC3	KI - G>A on last nucleotide of exon 6	Unknown	Myosin binding Protein C	Sarcomeric	Heterozygous	80	Endogenous mRNA	Western blot quantified		Mouse	Black Swiss		6	Weeks	0-3M		Induced			Wild-type		No
1257	483	Stöhr et al., 2013	https://www.sciencedirect.com/science/article/pii/S0022282813002332?via%3Dihub	Germany	2013	MYBPC3	KI - G>A on last nucleotide of exon 6	Unknown	Myosin binding Protein C	Sarcomeric	Homozygous	30	Endogenous mRNA	Western blot quantified		Mouse	Black Swiss		6	Weeks	0-3M		Induced			Wild-type		Yes
1258	483	Stöhr et al., 2013	https://www.sciencedirect.com/science/article/pii/S0022282813002332?via%3Dihub	Germany	2013	MYBPC3	KI - G>A on last nucleotide of exon 6	Unknown	Myosin binding Protein C	Sarcomeric	Heterozygous					Mouse																	Primary isolated ventricular cardiomyocytes	3D	Mouse				Wild-type	No	No			EHTs
1259	483	Stöhr et al., 2013	https://www.sciencedirect.com/science/article/pii/S0022282813002332?via%3Dihub	Germany	2013	MYBPC3	KI - G>A on last nucleotide of exon 6	Unknown	Myosin binding Protein C	Sarcomeric	Homozygous					Mouse																	Primary isolated ventricular cardiomyocytes	3D	Mouse				Wild-type	No	No	Yes		EHTs
1260	E	Stram et al., 2017	https://www.ncbi.nlm.nih.gov/pmc/articles/PMC5444842/pdf/pone.0178354.pdf
1261	484	Strimaityte et al., 2022	https://pubs.acs.org/doi/10.1021/acsami.2c07326	USA	2022	MYBPC3	KO	Unknown	Myosin binding Protein C	Sarcomeric	Heterozygous																						iPSC-CMs	2D	Human		11 and 60 days	Engineered	Isogenic	No				iCMF nanopatterning; cells measured at day 11 and day 60
1262	484	Strimaityte et al., 2022	https://pubs.acs.org/doi/10.1021/acsami.2c07326	USA	2022	MYBPC3	KO	Unknown	Myosin binding Protein C	Sarcomeric	Homozygous																						iPSC-CMs	2D	Human		11 and 60 days	Engineered	Isogenic	Yes
1263	485	Stücker, S. et al., 2017	https://www.ncbi.nlm.nih.gov/pmc/articles/PMC5539082/pdf/fphys-08-00558.pdf	Germany	2017	MYBPC3	KI	Unknown	Myosin binding Protein C	Sarcomeric	Homozygous					Mouse	C57/Bl6						Induced			Wild-type
1264	486	Sucharov, C. C. et al., 2003	https://www.sciencedirect.com/science/article/pii/S0021925820841660	USA	2003											Mouse		Male	4	Months	4-6M		Induced	Exercise
1265	486	Sucharov, C. C. et al., 2003	https://www.sciencedirect.com/science/article/pii/S0021925820841660	USA	2003											Rat (isolated)																	Primary isolated ventricular cardiomyocytes	2D	Rat			Engineered	Non-transgenic
1266	486	Sucharov, C. C. et al., 2003	https://www.sciencedirect.com/science/article/pii/S0021925820841660	USA	2003																												H9c2	2D	Rat			Engineered	Non-transgenic
1267	487	Sugimoto et al., 2015	https://www.ncbi.nlm.nih.gov/pmc/articles/PMC4591151/pdf/jvms-77-1101.pdf	Japan	2015											Cat	Mixed	Male and female	38.9 +/- 31.4	Months	>12M		Spontaneous			Healthy	Unclear	Yes																Segmental DCM. Breeds: Domestic short hair 5, Norweigian Forest cat 1, Scottish fold 4, American Short hair 3, Maine Coon 1, Exotic short hair 1, Ragamuffin 1, American curl 1
1268	487	Sugimoto et al., 2015	https://www.ncbi.nlm.nih.gov/pmc/articles/PMC4591151/pdf/jvms-77-1101.pdf	Japan	2015											Cat	Mixed	Male and female	45.6 +/- 17.2	Months	>12M		Spontaneous			Healthy	Unclear	Yes																Diffuse HCM. Breeds: Domestic short hair 2, Scottish fold 1, American Short hair 1, Maine Coon 1
1269	488	Sugimoto et al., 2020	https://www.embase.com/search/results?subaction=viewrecord&id=L2004372711&from=export http://dx.doi.org/10.1292/jvms.19-0670 https://www.ncbi.nlm.nih.gov/pmc/articles/PMC7273588/pdf/jvms-82-546.pdf	Japan	2020											Cat	Mixed	Male and female	50,9 ± 36.5	Months	>12M		Spontaneous	Ageing		Healthy																		W/o left-atrial enlargement. Breeds: Scottish fold 20, American Short hair 10, Russian blue 3, Norweigian Forest 3, Domestic Short hair 12, Maine Coon 5, Bengal 2, Persian 1, Ragamuffin 1, Munchkin 1, Singapura 1
1270	488	Sugimoto et al., 2020	https://www.embase.com/search/results?subaction=viewrecord&id=L2004372711&from=export http://dx.doi.org/10.1292/jvms.19-0670 https://www.ncbi.nlm.nih.gov/pmc/articles/PMC7273588/pdf/jvms-82-546.pdf	Japan	2020											Cat	Mixed	Male and female	51,4 ± 35.59	Months	>12M		Spontaneous	Ageing		Healthy	Yes																	W/ left-atrial enlargement. Breeds: Scottish fold 10, Bengal 1, American Shorthair 4, Ragamuffin 1, Maine Coon 2, Sphynx 1, Munchkin 1, Norwegian Forest Cat 1, Domestic Shorthair 10
1271	489	Sugishita et al., 1990	https://onlinelibrary.wiley.com/doi/abs/10.1111/j.1445-5994.1990.tb01294.x?sid=nlm%3Apubmed	Japan	1990											Kangaroo	Macropus rufa		1.5-5	years	>12M		Spontaneous				Yes	Yes																n = 7, no control group in same animal model
1272	490	Sukumolanan et al., 2022	https://www.ncbi.nlm.nih.gov/pmc/articles/PMC898038https://www.veterinaryworld.org/Vol.15/February-2022/34.html0/	Thailand	2022	MYBPC3	A31P	Unknown	Myosin binding Protein C	Sarcomeric	Heterozygous & homozygous				Sequencing	Cat	Maine Coon	Male and female	34.57	Months	>12M		Spontaneous			Wild-type	Unclear	No
1273	490	Sukumolanan et al., 2022	https://www.veterinaryworld.org/Vol.15/February-2022/34.html	Thailand	2022	MYBPC3	A74T	Unknown	Myosin binding Protein C	Sarcomeric	Heterozygous & homozygous				Sequencing	Cat	Maine Coon	Male and female	20.44	Months	>12M		Spontaneous			Wild-type	No	No
1274	491	Sun et al., 2022	https://www.sciencedirect.com/science/article/pii/S1873506122002471?via%3Dihub	China	2022	MYBPC3	A1255D	VUS	Myosin binding Protein C	Sarcomeric	Heterozygous				Sequencing																		iPSC	2D	Human			Patient-derived						Appropriate positive and negative controls' for STR analysis; Duchenne Muscle Dystrophy iPSC line used as reference control for pluripotency
1275	492	Sussman et al., 1998	https://science.sciencemag.org/content/sci/281/5383/1690.full.pdf	USA	1998	MYL2			MLC2v	Sarcomeric						Mouse			8	Weeks	0-3M		Induced			Non-transgenic		Yes																Addition of CSA
1276	492	Sussman et al., 1998	https://science.sciencemag.org/content/sci/281/5383/1690.full.pdf	USA	1998	TPM1	overexpression		Tropomyosin	Sarcomeric						Mouse			8	Weeks	0-3M		Induced			Non-transgenic		Yes																Addition of CSA
1277	E	Sutak
1278	493	Suzuki, R. et al., 2017	https://www.embase.com/search/results?subaction=viewrecord&id=L619452186&from=export http://dx.doi.org/10.1177/1098612X17691896 https://journals.sagepub.com/doi/pdf/10.1177/1098612X17691896	Japan	2017											Cat	Mixed	Male and female	30-98	Months	>12M		Spontaneous			Healthy	No
1279	493	Suzuki, R. et al., 2017	https://www.embase.com/search/results?subaction=viewrecord&id=L619452186&from=export http://dx.doi.org/10.1177/1098612X17691896 https://journals.sagepub.com/doi/pdf/10.1177/1098612X17691896	Japan	2017											Cat	Mixed	Male and female	8-51	Months	>12M		Spontaneous			Healthy	No
1280	493	Suzuki, R. et al., 2017	https://www.embase.com/search/results?subaction=viewrecord&id=L619452186&from=export http://dx.doi.org/10.1177/1098612X17691896 https://journals.sagepub.com/doi/pdf/10.1177/1098612X17691896	Japan	2017											Cat	Mixed	Male and female	52-85	Months	>12M		Spontaneous			Healthy	No
1281	494	Sysa-Shah et al., 2012	https://www.ncbi.nlm.nih.gov/pmc/articles/PMC3415416/pdf/pone.0042805.pdf	USA	2012	ErbB2	overexpression	Unknown	ErbB2	Non-sarcomeric	Heterozygous				Genotyping	Mouse	BL6SJF1/J	Male and female	p3.5				Induced			Littermates age-matched		No
1282	494	Sysa-Shah et al., 2012	https://www.ncbi.nlm.nih.gov/pmc/articles/PMC3415416/pdf/pone.0042805.pdf	USA	2012	ErbB2	overexpression	Unknown	ErbB2	Non-sarcomeric	Heterozygous				Genotyping	Mouse	BL6SJF1/J	Male and female	p6.5				Induced			Littermates age-matched		No
1283	494	Sysa-Shah et al., 2012	https://www.ncbi.nlm.nih.gov/pmc/articles/PMC3415416/pdf/pone.0042805.pdf	USA	2012	ErbB2	overexpression	Unknown	ErbB2	Non-sarcomeric	Heterozygous				Genotyping	Mouse	BL6SJF1/J	Male and female	p9.5				Induced			Littermates age-matched		Yes
1284	494	Sysa-Shah et al., 2012	https://www.ncbi.nlm.nih.gov/pmc/articles/PMC3415416/pdf/pone.0042805.pdf	USA	2012	ErbB2	overexpression	Unknown	ErbB2	Non-sarcomeric	Heterozygous				Genotyping	Mouse	BL6SJF1/J	Male and female	1	Months	0-3M		Induced			Littermates age-matched		Yes																Also southern blot to confirm mutation
1285	494	Sysa-Shah et al., 2012	https://www.ncbi.nlm.nih.gov/pmc/articles/PMC3415416/pdf/pone.0042805.pdf	USA	2012	ErbB2	overexpression	Unknown	ErbB2	Non-sarcomeric	Heterozygous				Genotyping	Mouse	BL6SJF1/J	Male and female	2	Months	0-3M		Induced	Ageing		Littermates age-matched		Yes		No
1286	494	Sysa-Shah et al., 2012	https://www.ncbi.nlm.nih.gov/pmc/articles/PMC3415416/pdf/pone.0042805.pdf	USA	2012	ErbB2	overexpression	Unknown	ErbB2	Non-sarcomeric	Heterozygous				Genotyping	Mouse	BL6SJF1/J	Male and female	4	Months	4-6M		Induced	Ageing		Littermates age-matched		Yes
1287	494	Sysa-Shah et al., 2012	https://www.ncbi.nlm.nih.gov/pmc/articles/PMC3415416/pdf/pone.0042805.pdf	USA	2012	ErbB2	overexpression	Unknown	ErbB2	Non-sarcomeric	Heterozygous				Genotyping	Mouse	BL6SJF1/J	Male and female	6	Months	4-6M		Induced	Ageing		Littermates age-matched				Yes; shown, not quantified
1288	494	Sysa-Shah et al., 2012	https://www.ncbi.nlm.nih.gov/pmc/articles/PMC3415416/pdf/pone.0042805.pdf	USA	2012	ErbB2	overexpression	Unknown	ErbB2	Non-sarcomeric	Heterozygous				Genotyping	Mouse	BL6SJF1/J	Male and female	8	Months	7-9M		Induced	Ageing		Littermates age-matched		Yes
1289	494	Sysa-Shah et al., 2012	https://www.ncbi.nlm.nih.gov/pmc/articles/PMC3415416/pdf/pone.0042805.pdf	USA	2012	ErbB2	overexpression	Unknown	ErbB2	Non-sarcomeric	Heterozygous				Genotyping	Mouse	BL6SJF1/J	Male and female	12	Months	10-12M		Induced	Ageing		Littermates age-matched		Yes		Yes; shown, not quantified
1290	494	Sysa-Shah et al., 2012	https://www.ncbi.nlm.nih.gov/pmc/articles/PMC3415416/pdf/pone.0042805.pdf	USA	2012	ErbB2	overexpression	Unknown	ErbB2	Non-sarcomeric	Heterozygous				Genotyping	Mouse	BL6SJF1/J	Male and female	8-10	Weeks	0-3M		Induced			Littermates age-matched			Yes; shown, not quantified			Yes	Primary isolated ventricular cardiomyocytes	2D	Mouse	Male and female			Wild-type sex- and age-matched		Yes
1291	495	Szczesna-Cordary et al., 2005	https://cob.silverchair-cdn.com/cob/content_public/journal/jcs/118/16/10.1242_jcs.02492/3/3675.pdf?Expires=1626893321&Signature=RdZuP-kAOaItjaMpP1HQrgvAEKOcMKf5fIV1VT1AHGRWgXZvmxfTIiiT9JUgkz3rUAi~nNNm6eRnHtmvgH824dIScZWa0wsRDU1ginRdWl6NIrv5nOGQh1znB1YCYzx-DkEWYNkcXAKepyGoCFTP5nly5D5I-h0coK5PwW7OjKvvMUSHpSkDI7BZFAthR6TdqLyZ5kHrC~9X9lAVjykXJ~xPenUkqxwiBUKlEHksFgRDdCIsw28-IFMVP6nMOXjopPCgkAThWXf2N23…	USA	2005	MYL2	E22K	Pathogenic	RLC	Sarcomeric		65/87	Mutant protein	Western blot quantified		Mouse	B6SJL		13	Months	>12M		Induced			Littermates	Yes	No				No												Also transgenic with wt protein; no sig differences between ntg
1292	496	Szczesna-Cordary et al., 2007	https://faseb.onlinelibrary.wiley.com/doi/pdfdirect/10.1096/fj.07-8630com?download=true	USA	2007	MYL2	E22K	Pathogenic/likely pathogenic	Regulatory light chain	Sarcomeric		65-87	Mutant protein	Western blot		Mouse		Male and female	7 ± 1	Months	7-9M					Non-transgenic age- and sex-matched	No																	Two mouse lines of L2~65% en L4~87 are pooled.
1293	497	Tablin et al., 2014	https://escholarship.org/content/qt634206xh/qt634206xh.pdf?t=o1767z	USA	2014	MYBPC3	A31P	Unknown	Myosin binding Protein C	Sarcomeric	Heterozygous					Cat	Maine Coon						Spontaneous			Healthy																		Healthy cats not Maine Coon. This mutation is not mentioned in Clinvar but is pathogenic for Cats
1294	498	Taillefer et al., 2006	https://www.ncbi.nlm.nih.gov/pmc/articles/PMC1444904/pdf/cvj47pg437.pdf	Canada	2006											Cat	Maine Coon		Group 1: 6.1 +/- 3.3, Group 2: 6.2 +/- 4.2	Years	>12M	16 out of 21 cats made it to the end of the study. 2 cats died within 5 months after completing the study.	Spontaneous			No (healthy) control group	Yes																	Two groups, treated with either benazepril or diltiazem. Cats with HCM divided over the two groups. Breeds: Maine Coon 1, Domestic cats 15
1295	499	Takada et al., 1996	https://watermark.silverchair.com/dnares_3_4_273.pdf?token=AQECAHi208BE49Ooan9kkhW_Ercy7Dm3ZL_9Cf3qfKAc485ysgAAAs0wggLJBgkqhkiG9w0BBwagggK6MIICtgIBADCCAq8GCSqGSIb3DQEHATAeBglghkgBZQMEAS4wEQQMsGOyuOir4EQtl5VfAgEQgIICgNA1YHDUoGkZgczK7IpIH0fcS7tU_rVsEUaWu88PHiNbyS_I_hI03OK74G6Itm4OFD51jToo33ksICf3ClFi2pOf9eygGLgk7U_wvlJIhgc8b165Ele6iSHX11bPAY3MGCG9T3e8_4G01Qs3GiBrUUcxA53qy383CIQScriBJDyo-mXSkAh3mxdy…	Japan	1996											Hamster	BIO 14.6						Spontaneous																					FISH analysis was perforemed to find the causa;l gene for spontanious hypertrophy in this strain of hamster.
1296	E	Takahara et al., 2019	https://www.ncbi.nlm.nih.gov/pmc/articles/PMC6491386/pdf/main.pdf
1297	500	Tallo et al., 2021	https://academic.oup.com/g3journal/article/11/1/jkaa014/6007475	USA	2020	MYBPC3	A31P	Unknown	Myosin binding Protein C	Sarcomeric	Homozygous			PCR quantified	Sequencing	Fruit fly		Male and female		Other: see note	0-3M		Induced			Transgenic vector																		RT-PCR to confirm mutation; 30 third-instar larvae
1298	500	Tallo et al., 2021	https://academic.oup.com/g3journal/article/11/1/jkaa014/6007475	USA	2020	MYBPC3	A31P	Unknown	Myosin binding Protein C	Sarcomeric	Homozygous			PCR quantified	Sequencing	Fruit fly		Male and female	1	Weeks	0-3M		Induced	Exercise		Transgenic vector
1299	500	Tallo et al., 2021	https://academic.oup.com/g3journal/article/11/1/jkaa014/6007475	USA	2020	MYBPC3	R820W	Conflicting	Myosin binding Protein C	Sarcomeric	Homozygous			PCR quantified	Sequencing	Fruit fly		Male and female		Other: see note	0-3M		Induced			Transgenic vector																		RT-PCR to confirm mutation; 30 third-instar larvae
1300	500	Tallo et al., 2021	https://academic.oup.com/g3journal/article/11/1/jkaa014/6007475	USA	2020	MYBPC3	R820W	Conflicting	Myosin binding Protein C	Sarcomeric	Homozygous			PCR quantified	Sequencing	Fruit fly		Male and female	1	Weeks	0-3M		Induced	Exercise		Transgenic vector
1301	501	Tanaka et al., 2014	https://www.ahajournals.org/doi/pdf/10.1161/JAHA.114.001263?download=true	Japan	2014	MYBPC3	KI	Unknown	Myosin binding Protein C	Sarcomeric	Heterozygous			IF		Mouse										Littermates						No	Primary isolated ventricular cardiomyocytes	2D	Mouse				Wild-type		Yes		No
1302	501	Tanaka et al., 2014	https://www.ahajournals.org/doi/pdf/10.1161/JAHA.114.001263?download=true	Japan	2014	TPM1	R91C	Unknown	Tropomyosin	Sarcomeric																							iPSC-CMs	2D	Human			Patient-derived
1303	501	Tanaka et al., 2014	https://www.ahajournals.org/doi/pdf/10.1161/JAHA.114.001263?download=true	Japan	2014	MYBPC3	G999-Q1004del	Unknown	Myosin binding Protein C	Sarcomeric																							iPSC-CMs	2D	Human			Patient-derived						Gly999-Gln1004del
1304	501	Tanaka et al., 2014	https://www.ahajournals.org/doi/pdf/10.1161/JAHA.114.001263?download=true	Japan	2014	TPM1 or MYBPC3 - see notes		Unknown	Tropomyosin/ Myosin binding protein C	Sarcomeric																							iPSC-CMs	2D	Human		30	Patient-derived	Healthy unrelated		Yes		No	Celline 1: TPM1 R91C, 2: MYBPC3 Gly999-Gln1004del, and 3: SMN. Age: 30 + 7 days
1305	501	Tanaka et al., 2014	https://www.ahajournals.org/doi/pdf/10.1161/JAHA.114.001263?download=true	Japan	2014	TPM1 or MYBPC3 - see notes		Unknown	Tropomyosin/ Myosin binding protein C	Sarcomeric																							iPSC-CMs	2D	Human		60;90 days	Patient-derived	Healthy unrelated		Yes		Yes	Celline 1: TPM1 R91C, 2: MYBPC3 Gly999-Gln1004del, and 3: SMN. Age: 60 & 90 + 7 days
1306	E	Tanaka
1307	502	Tardiff et al., 1998	https://www.embase.com/search/results?subaction=viewrecord&id=L28294589&from=export http://dx.doi.org/10.1172/JCI2389 https://www.ncbi.nlm.nih.gov/pmc/articles/PMC508871/pdf/1012800.pdf	USA	1998	TNNT2	truncating mutation	Unknown	cTnT	Sarcomeric	Heterozygous			Immunoblot	Southern blot	Mouse	C57B6 x FVB/N		6	Weeks	0-3M	Homozygotes not >24 hours, heterozygotes not >13 months	Induced			Non-transgenic age-matched		No
1308	502	Tardiff et al., 1998	https://www.embase.com/search/results?subaction=viewrecord&id=L28294589&from=export http://dx.doi.org/10.1172/JCI2389 https://www.ncbi.nlm.nih.gov/pmc/articles/PMC508871/pdf/1012800.pdf	USA	1998	TNNT2	truncating mutation	Unknown	cTnT	Sarcomeric	Heterozygous			Immunoblot	Southern blot	Mouse	C57B6 x FVB/N		4-5	Months	4-6M	Homozygotes not >24 hours, heterozygotes not >13 months	Induced			Non-transgenic age-matched		No	No	No		Yes; shown, not quantified
1309	502	Tardiff et al., 1998	https://www.embase.com/search/results?subaction=viewrecord&id=L28294589&from=export http://dx.doi.org/10.1172/JCI2389 https://www.ncbi.nlm.nih.gov/pmc/articles/PMC508871/pdf/1012800.pdf	USA	1998	TNNT2	truncating mutation	Unknown	cTnT	Sarcomeric	Heterozygous			Immunoblot	Southern blot	Mouse	C57B6 x FVB/N		7-8	Months	7-9M		Induced			Non-transgenic age-matched		No
[truncated: 261 more rows]
[truncated: 18 more columns]
